# Supplementary material for: AAVs targeting human carbonic anhydrase IV enhance gene delivery to the brain
Source: Cell Rep. Author manuscript; Available in PMC 2026 Feb 26. (PMC12942408; doi:10.1016/j.celrep.2025.116419)
Supplement: 2 [file NIHMS2125802-supplement-2.csv]

number	9mer_DNA_sequence	9mer_amino acid
1	GCCCAATCTCTGAGTTCGGTGCATGCG	AQSLSSVHA
2	GCCCAATTGCATAATTCTTTTCCTGAG	AQLHNSFPE
3	GCCCAACGTTTGGCTGTTTCTACGGAG	AQRLAVSTE
4	GCCCAACGGGCTCAGGTTCTTAAGATG	AQRAQVLKM
5	GCCCAAAAGATTCCGAATAGGCCTAGT	AQKIPNRPS
6	GCCCAATTGACTATGTCTAGTATGGCG	AQLTMSSMA
7	GCCCAATTTGCGGCGGCTCAGTCTCGG	AQFAAAQSR
8	GCCCAACCTACTCTTCGGACGGATGCT	AQPTLRTDA
9	GCCCAAAATGTTAGTAGTATTCATCGT	AQNVSSIHR
10	GCCCAACTGCTTGAGGCGAAGGCTGGT	AQLLEAKAG
11	GCCCAAAGTAAGAATGCTAGGAGTGAG	AQSKNARSE
12	GCCCAAAAGTCGGAGTGGAATCAGAAT	AQKSEWNQN
13	GCCCAAATGTTTCCGGGGATGCGGTCG	AQMFPGMRS
14	GCCCAAAAGACTAATCCTCAGGCGCTG	AQKTNPQAL
15	GCCCAAAGGCCTGATTCTATGTATGGG	AQRPDSMYG
16	GCCCAAGTTCCGCAGATTAGTCCGTCG	AQVPQISPS
17	GCCCAAGATATGCGTATTCCGAGTAAT	AQDMRIPSN
18	GCCCAAGTGTCGCATAAGACTATTAAT	AQVSHKTIN
19	GCCCAAATTACGGCTGTTAATCTGCTT	AQITAVNLL
20	GCCCAATTTAATCAGGAGGGGACGAAG	AQFNQEGTK
21	GCCCAACATTCGTTGCCTAAGACGTCT	AQHSLPKTS
22	GCCCAAGTTGCTGTGAGTGTTCGGCCG	AQVAVSVRP
23	GCCCAACTTGTTAGGAGTGATAAGATT	AQLVRSDKI
24	GCCCAACTTCTTGATGGGCGGGTTGTG	AQLLDGRVV
25	GCCCAACTTGCGAATTCTGTTTATTAT	AQLANSVYY
26	GCCCAATCGAGTTTTAATGGTCTGTGT	AQSSFNGLC
27	GCCCAAGGGCCTCATGGTCAGGATACT	AQGPHGQDT
28	GCCCAAGTGTCTCCTCTGACGCCGGGG	AQVSPLTPG
29	GCCCAAAATATTAGTTTGTCTAGGATG	AQNISLSRM
30	GCCCAATATCATATTGGTAGGGTTAAT	AQYHIGRVN
31	GCCCAACTTTTTTCTGATCGTCAGCAG	AQLFSDRQQ
32	GCCCAACGTCCTGGTATTTTGGCGATG	AQRPGILAM
33	GCCCAATATACACATGCGCAGACCGGT	AQYTHAQTG
34	GCCCAAGCTCTTGATCAGACGCGTGAG	AQALDQTRE
35	GCCCAATGGATGTATAGTGAGACGGTG	AQWMYSETV
36	GCCCAATTTGTGGGTGATGTTCGTAAG	AQFVGDVRK
37	GCCCAAGCGATTCAGAGTTATTCGAAT	AQAIQSYSN
38	GCCCAAACTCCGCGTGAGCGGCTGCCT	AQTPRERLP
39	GCCCAAACTAATCTTGGTACGGCGGCG	AQTNLGTAA
40	GCCCAATCTACGCATCTGATTAGGAAT	AQSTHLIRN
41	GCCCAACTTTCTCAGTATCAGCATCAT	AQLSQYQHH
42	GCCCAACTTCGGCCTACTTCGTTGGTT	AQLRPTSLV
43	GCCCAAGCTCCTCGGGGTCCTTTGCTG	AQAPRGPLL
44	GCCCAAGTGCGGAGTGCTCATATTGTT	AQVRSAHIV
45	GCCCAAACGCAGACGAATATTCATCAT	AQTQTNIHH
46	GCCCAACGTCCGGATGTTGGGATTACT	AQRPDVGIT
47	GCCCAAAATTATCGGAATCTTGATGCG	AQNYRNLDA
48	GCCCAAATTAAGGAGTGGGAGAGGACG	AQIKEWERT
49	GCCCAATTGGATTTGCGGAATATGGAT	AQLDLRNMD
50	GCCCAAGAGCGGTATACGGTGGTGGAG	AQERYTVVE
51	GCCCAACATGCGTTTGGTGTGAGTCCT	AQHAFGVSP
52	GCCCAAACGTCGCCGGCTGCTTTGTCG	AQTSPAALS
53	GCCCAACGTTCGCCTATGCCGTATAGT	AQRSPMPYS
54	GCCCAAACTCCTGTTGCTAATTCGGTG	AQTPVANSV
55	GCCCAAGTTGGGATGGTGAGTAGTCCT	AQVGMVSSP
56	GCCCAAATGAGGGGTATGGCGAATGTT	AQMRGMANV
57	GCCCAAGATGTTGCTAATAGGGGTATT	AQDVANRGI
58	GCCCAAAGGGATACTGTTCGGCAGTTG	AQRDTVRQL
59	GCCCAATATGCTGCTATGGGTGCGAGG	AQYAAMGAR
60	GCCCAAAGGTATGGTATTGTGCTGGAG	AQRYGIVLE
61	GCCCAAAATAAGCGGGAGAATCCTGAT	AQNKRENPD
62	GCCCAATTTCCGAGGCAGAATAATACG	AQFPRQNNT
63	GCCCAATCTTCGTCGTCGATTAATAAT	AQSSSSINN
64	GCCCAAAGTAGTGGTAGTTCTATGTGG	AQSSGSSMW
65	GCCCAACAGAATACTAAGCTGGTGCCG	AQQNTKLVP
66	GCCCAACGGCCGGTGGTGATGCTTTCT	AQRPVVMLS
67	GCCCAAAGTACGTATAGTCTTAAGCCG	AQSTYSLKP
68	GCCCAAGTTGTGGGGTGTTGTCCTGTT	AQVVGCCPV
69	GCCCAAGGGGTTCAGGGTCCGACGAGG	AQGVQGPTR
70	GCCCAATTTCTGCATGATTCTCCGTCG	AQFLHDSPS
71	GCCCAAAGTTATTTTGGGAATGGGAGT	AQSYFGNGS
72	GCCCAAAATGATAGGGTGGAGCAGCTT	AQNDRVEQL
73	GCCCAAAAGTCGCATACTGCGTATGGG	AQKSHTAYG
74	GCCCAATATGCTCCTCTGACTAATCAT	AQYAPLTNH
75	GCCCAAGGTCAGTATATTAGTGGTGGT	AQGQYISGG
76	GCCCAAAATCGTGCTGGTCCGTCGACT	AQNRAGPST
77	GCCCAAGTTCATGATCATTTTAGGGAT	AQVHDHFRD
78	GCCCAACCGCAGAATCGGTCTGCTATG	AQPQNRSAM
79	GCCCAACTTGATCCGCTTGCGATTCCG	AQLDPLAIP
80	GCCCAAGGTCCGAGGGGTCCTGATAAT	AQGPRGPDN
81	GCCCAAGGGAATCATAGTCGGGCGCGG	AQGNHSRAR
82	GCCCAAGTGACTGATGTGCGGGTTGGG	AQVTDVRVG
83	GCCCAAGGGAATGGTATGTCGTCGGGT	AQGNGMSSG
84	GCCCAATATCGGATGAATAGTCATATG	AQYRMNSHM
85	GCCCAAGAGCCTCGGCGTAGTTCTCCT	AQEPRRSSP
86	GCCCAAAATTTGCAGATTTCTCCTCTT	AQNLQISPL
87	GCCCAAAAGCCGAGGAATCCGACTGAT	AQKPRNPTD
88	GCCCAACCTTTGAGTCGTGCTGTTTCT	AQPLSRAVS
89	GCCCAAATGGTTACTGGGTCTCTTAGT	AQMVTGSLS
90	GCCCAAGGGAAGACTAATTGGGGTCAG	AQGKTNWGQ
91	GCCCAATCTAAGAATTCGACGCGTGTG	AQSKNSTRV
92	GCCCAAAAGTCTCTGGATATGAGTATT	AQKSLDMSI
93	GCCCAATTGCGTTTGTATCCTGCTGAG	AQLRLYPAE
94	GCCCAATGGGGTATTGCTCATTCGCAT	AQWGIAHSH
95	GCCCAACCGAGGTCTTCTCATGAGGAG	AQPRSSHEE
96	GCCCAATCGGCGGCTGGTCTTAATCGG	AQSAAGLNR
97	GCCCAAAGGTCTGCGAGTCCGGCTTAT	AQRSASPAY
98	GCCCAAGTTATGAATTTTACGAGTGGG	AQVMNFTSG
99	GCCCAATCTCCTCCTATGTCTGCGCGT	AQSPPMSAR
100	GCCCAAGGGGTGGCGGAGCGTCTTATT	AQGVAERLI
101	GCCCAATATATGACTAGTAGTGGGATT	AQYMTSSGI
102	GCCCAAAAGAATAATCTGAGGGATGCT	AQKNNLRDA
103	GCCCAAAATTTTTCGTCTAGTTATTCG	AQNFSSSYS
104	GCCCAACTTAAGCCTGCGCCGGTTGCG	AQLKPAPVA
105	GCCCAATCTACTAGTCGTCCGAGTCAT	AQSTSRPSH
106	GCCCAATTGGTTTCGCGGGATGTTATG	AQLVSRDVM
107	GCCCAAGATTTTTATGGTCTGAGGGCG	AQDFYGLRA
108	GCCCAAGATACGAATCGTTTTCCTATG	AQDTNRFPM
109	GCCCAACATTTGTTGTCGGAGGATACT	AQHLLSEDT
110	GCCCAAGGTCGGCTGCCTCTGGGTAAT	AQGRLPLGN
111	GCCCAAGGGGCGCTTTCGATTCGTGTG	AQGALSIRV
112	GCCCAAGATAGGAAGACGGCTGGTCCG	AQDRKTAGP
113	GCCCAAGATGCGCGGCCTGCTGAGCAT	AQDARPAEH
114	GCCCAATCGGTGCAGAAGAATCCTACG	AQSVQKNPT
115	GCCCAAGTTGAGTATGCTCAGCATCTT	AQVEYAQHL
116	GCCCAAGGGACTCAGCCTGGTACGAAT	AQGTQPGTN
117	GCCCAAATTACTTTGCCTCGGGTGGCG	AQITLPRVA
118	GCCCAAGATAGTTCTACGCATGTGACG	AQDSSTHVT
119	GCCCAATATACTGATCATAGTGATCAT	AQYTDHSDH
120	GCCCAATCTCATAAGGCGGCTTTGGAT	AQSHKAALD
121	GCCCAACGTTCGGGGAGTGTTCTTATG	AQRSGSVLM
122	GCCCAACATCGGACTGGTGTGCGGGAT	AQHRTGVRD
123	GCCCAAGCGCTGTATCGTACTACTTCT	AQALYRTTS
124	GCCCAAGTTCCGAATCATGTGCCGCCG	AQVPNHVPP
125	GCCCAAGCGCGTACTGCTGTGACTAAT	AQARTAVTN
126	GCCCAAGGTATTACTGCGGCGTTTAGT	AQGITAAFS
127	GCCCAACTGAGGGCGACGAGTCCGTCG	AQLRATSPS
128	GCCCAAGAGTCGCCTGGGAAGTTGACT	AQESPGKLT
129	GCCCAAAAGCTTCCGGATATTTTTATT	AQKLPDIFI
130	GCCCAACTTTCTGCGCCTTCGCGTTCG	AQLSAPSRS
131	GCCCAAGGTGTGCCTTCGAAGAGTATT	AQGVPSKSI
132	GCCCAAGTTCAGAATTATTTGATTTCT	AQVQNYLIS
133	GCCCAAAAGATGGGGAAGCAGAATTCG	AQKMGKQNS
134	GCCCAACCGAATCGGACTGTTTCTACG	AQPNRTVST
135	GCCCAAGTGAGGGGTCCTTTGCATACT	AQVRGPLHT
136	GCCCAACTGGCGGGTGGGCCGTTTGAT	AQLAGGPFD
137	GCCCAAACTCGGCTGACGACTACTTCT	AQTRLTTTS
138	GCCCAACTTGTGAGTTCGGCGTCTATT	AQLVSSASI
139	GCCCAATTGTTGCCGGAGAGGTTGAGT	AQLLPERLS
140	GCCCAAATTGGGTATCAGACGCCGACT	AQIGYQTPT
141	GCCCAACAGCCTCCGGAGTCTCATGGT	AQQPPESHG
142	GCCCAACATACTGTGCGTGCGTCGGGT	AQHTVRASG
143	GCCCAATATTCTCCTAGTATTCGGGGT	AQYSPSIRG
144	GCCCAAGGTATTTTGTTGGGGCGTGCG	AQGILLGRA
145	GCCCAAGTTGAGCCGAGGCATAAGTGG	AQVEPRHKW
146	GCCCAAAAGACTCCTACTCTTAATACG	AQKTPTLNT
147	GCCCAACCTCTGGCGAGTGATCGGCCT	AQPLASDRP
148	GCCCAAGATTATGTGGATACGTTGTAT	AQDYVDTLY
149	GCCCAATTGCCTCCTCTGAAGCCGGCG	AQLPPLKPA
150	GCCCAAGTGGCGACTCAGTCGCGTAAT	AQVATQSRN
151	GCCCAATATGCTCGTGGGGGTTCTCTG	AQYARGGSL
152	GCCCAAAATGCTTTGGTGAATCAGTTT	AQNALVNQF
153	GCCCAACGTCCTCCTGTTATTACGTCT	AQRPPVITS
154	GCCCAAACGGCGAAGTTTTCGTCGTAT	AQTAKFSSY
155	GCCCAAGGTTTGGTTGCGAGGGAGCGT	AQGLVARER
156	GCCCAAAAGCTGCATGAGTCGAATCTG	AQKLHESNL
157	GCCCAATATCCTATGCATCGGGCGGCG	AQYPMHRAA
158	GCCCAATCTGAGCTGAGTGCTTCTACT	AQSELSAST
159	GCCCAAACTAAGATGGCGTCGCCGTCG	AQTKMASPS
160	GCCCAATTTAGTATTCCGGGGCTGAAT	AQFSIPGLN
161	GCCCAAGATAAGCGGTATGGGTCTCTT	AQDKRYGSL
162	GCCCAAAATATTACGGGGGATCAGCGG	AQNITGDQR
163	GCCCAAGATCCTACTGCTCCGAGGAGG	AQDPTAPRR
164	GCCCAAGAGGCTCGGAGGTCGGTTATT	AQEARRSVI
165	GCCCAAACTCTTGGTTCTGTTGCTCCT	AQTLGSVAP
166	GCCCAAACTATGATTGCTCCGCCGTCT	AQTMIAPPS
167	GCCCAATGGACTGAGACTGCTCAGCCT	AQWTETAQP
168	GCCCAAACTTCGCATCGTACTTTTAGT	AQTSHRTFS
169	GCCCAACAGCCTGGGTTGGGTTTTCCT	AQQPGLGFP
170	GCCCAAACGTCTCCTCGGCAGGATCTT	AQTSPRQDL
171	GCCCAAACTTCTAAGATGAGTGCGCAT	AQTSKMSAH
172	GCCCAATTTGGGCGGCTTTTGAGTGCT	AQFGRLLSA
173	GCCCAAAAGCCTATTCCGCCTACGCAT	AQKPIPPTH
174	GCCCAAAGGCCTGTGGTTGGGCATCCT	AQRPVVGHP
175	GCCCAATTTGGGCATAATAAGACGGCG	AQFGHNKTA
176	GCCCAATATGTTAAGACGATTTTGCCG	AQYVKTILP
177	GCCCAACTGGAGAGTTATAGGACGGCT	AQLESYRTA
178	GCCCAAAAGCAGAATATTCTTTTGGAG	AQKQNILLE
179	GCCCAAACGAATCGTCCTATTATGGGT	AQTNRPIMG
180	GCCCAACAGAGTGTTAGTCATAGTTTG	AQQSVSHSL
181	GCCCAAAAGGGGGCGGTTCCTCGGAAG	AQKGAVPRK
182	GCCCAACGGTATTCGCAGGCTCAGATG	AQRYSQAQM
183	GCCCAAGCTACGTCTAAGCCGGATTGT	AQATSKPDC
184	GCCCAACAGAGGGCGGATACTCAGGCG	AQQRADTQA
185	GCCCAAATTTCTCGTCTGGGTGATAAG	AQISRLGDK
186	GCCCAATTTCGGAAGCAGGGTGCTGAT	AQFRKQGAD
187	GCCCAACATAGTCCTTCGTTTGCGCAT	AQHSPSFAH
188	GCCCAAAATCCGACTTCTAAGCCGAAT	AQNPTSKPN
189	GCCCAAAGTGTGGAGACTCCGGGGCAG	AQSVETPGQ
190	GCCCAATGGGATACGTCTCTGGTTCAT	AQWDTSLVH
191	GCCCAAATGCGTCTTGTGCATGAGGAT	AQMRLVHED
192	GCCCAACATCGTTCGGAGACTTTTCGG	AQHRSETFR
193	GCCCAATTTGAGATTAATCTTACTCCT	AQFEINLTP
194	GCCCAACTTGGTAATGGTTCTCGTCCT	AQLGNGSRP
195	GCCCAAAAGTATACTCCGACTATTTCG	AQKYTPTIS
196	GCCCAAATGACGCGGCCTCCTACTACG	AQMTRPPTT
197	GCCCAAATGCATGGGTCTAATTCGTAT	AQMHGSNSY
198	GCCCAAATGGGGCATGTTGGGACTTAT	AQMGHVGTY
199	GCCCAAACGCCGCGTATGACTCAGTAT	AQTPRMTQY
200	GCCCAAGATGAGGGTACTAAGCCGCGG	AQDEGTKPR
201	GCCCAAGGGATGACTCCGTTGACTCAG	AQGMTPLTQ
202	GCCCAACATGTGGGTCAGTGGAAGGGT	AQHVGQWKG
203	GCCCAAGTTGGTAAGCCTGCTAAGATT	AQVGKPAKI
204	GCCCAAACTGAGCCGAAGAAGACTACT	AQTEPKKTT
205	GCCCAAGGGTCTAATTTTAATGCTCTG	AQGSNFNAL
206	GCCCAACATGGTGTTTCGGTGTCGGAT	AQHGVSVSD
207	GCCCAAACTGCGCGTGCTTGTCCGATG	AQTARACPM
208	GCCCAACAGGCGGATTCGTCGAAGGCT	AQQADSSKA
209	GCCCAATCGATGACTATTATTCAGCAT	AQSMTIIQH
210	GCCCAAGATCTGCGTGGGCTGTCGCAT	AQDLRGLSH
211	GCCCAAAAGGCTAAGGGTCCGAGTGTT	AQKAKGPSV
212	GCCCAATCGACTACGATGCTTGTTATG	AQSTTMLVM
213	GCCCAAGCTGCGGTGAAGCTTGATGTG	AQAAVKLDV
214	GCCCAACATGCGGTTTATACTCCGGCT	AQHAVYTPA
215	GCCCAACAGCGTTCGACTACGCTGACT	AQQRSTTLT
216	GCCCAAGGTACGCGGTCGACGTCTCCT	AQGTRSTSP
217	GCCCAAACGGTGGGTCCTAGGAATTAT	AQTVGPRNY
218	GCCCAAGTTCTGGCTGGTACTAAGCTT	AQVLAGTKL
219	GCCCAACGGAATTCGCTTAATGATAAG	AQRNSLNDK
220	GCCCAATATAAGATGGGTGTGGCTAAG	AQYKMGVAK
221	GCCCAAAATCCTAATCCTCCTCGTATG	AQNPNPPRM
222	GCCCAAACGCGTCCGAGTCAGGATATG	AQTRPSQDM
223	GCCCAAGGGATTCGTAAGGATGAGCAT	AQGIRKDEH
224	GCCCAAGTTTATCATTCTGATTTGGGT	AQVYHSDLG
225	GCCCAATATATGAAGTCGCCTGAGGCT	AQYMKSPEA
226	GCCCAAGTTCCGCCGCATGGTCCGGCT	AQVPPHGPA
227	GCCCAACGGCCTCCGAGTCGTGGGTTG	AQRPPSRGL
228	GCCCAAGCTTGGAAGGATTCTGATCTT	AQAWKDSDL
229	GCCCAAGTTAGTAATCAGCTTTATCCG	AQVSNQLYP
230	GCCCAAGGTGATGCGCGGAGGGGTTCG	AQGDARRGS
231	GCCCAATTGTCGACGCTTGTGGGGCGG	AQLSTLVGR
232	GCCCAAAATAGGTTGCGTACGGAGATG	AQNRLRTEM
233	GCCCAAATTGATACTCGTGAGGCTCCT	AQIDTREAP
234	GCCCAAGTTCATACTCCTATTCAGGGG	AQVHTPIQG
235	GCCCAACTTAGTCTGGGGCCGCATGTT	AQLSLGPHV
236	GCCCAACATCATCGGGGTTCTCATTTT	AQHHRGSHF
237	GCCCAATCTGTTCCGTTGCAGCGGTCT	AQSVPLQRS
238	GCCCAACATGGTTTTAATGGGAGGTCG	AQHGFNGRS
239	GCCCAAGCGTCTACGAGTACGAAGACT	AQASTSTKT
240	GCCCAAAAGCATGTTATTCTGTCGGCT	AQKHVILSA
241	GCCCAAATGAGGTCGGGGGCTTTGAAT	AQMRSGALN
242	GCCCAACTTGGGTCGCGTGGTAATGTG	AQLGSRGNV
243	GCCCAACATTCTGTGTCTAGGTCTGAG	AQHSVSRSE
244	GCCCAACCTCAGCCGGTTAATCTTCGT	AQPQPVNLR
245	GCCCAAGCTGCGACTTCTCGGTTGCTG	AQAATSRLL
246	GCCCAAACTGCTAATCCGACTGCTCCG	AQTANPTAP
247	GCCCAAACTACGCATAAGTCTCTGGGG	AQTTHKSLG
248	GCCCAAGGGAGTAAGACGCAGCTGCGG	AQGSKTQLR
249	GCCCAACTTGTGCTTGAGAGGACGCCT	AQLVLERTP
250	GCCCAAAATGCGAGTAGTACTGCTCGT	AQNASSTAR
251	GCCCAAATGAATCATATGATTAGGGGG	AQMNHMIRG
252	GCCCAAGATCGTGTGCATCATTATACT	AQDRVHHYT
253	GCCCAAAGTCGGCCTAGTATTTCTACG	AQSRPSIST
254	GCCCAAACGCTTGCTAGTTCTATTTTG	AQTLASSIL
255	GCCCAACTGGATCCGTCGTTTACTAGG	AQLDPSFTR
256	GCCCAATTGGCGAATACTACGCTGAGT	AQLANTTLS
257	GCCCAACCTCCTAGGCCGGTGTATCAG	AQPPRPVYQ
258	GCCCAAGTGGATCCGAAGCTGGCTTCT	AQVDPKLAS
259	GCCCAAAATGTTTTGCCGTCTGAGAGT	AQNVLPSES
260	GCCCAATTGAGTGGGGGTGCGCTTCGG	AQLSGGALR
261	GCCCAAACGCATGTGAATGCACAGGCG	AQTHVNAQA
262	GCCCAACTTGGTGGGTCGCATTCGTAT	AQLGGSHSY
263	GCCCAAGGTACTTTGTCGAGGACTGGG	AQGTLSRTG
264	GCCCAACGTACTGGGGCTGGTTTGGTT	AQRTGAGLV
265	GCCCAAAAGGCGTCGACGTCGGTGGAT	AQKASTSVD
266	GCCCAATCTTCTGAGCTTCATCATCCT	AQSSELHHP
267	GCCCAACCGCAGCGGCCTAATCCTTCT	AQPQRPNPS
268	GCCCAATTGTTGACTACGATTTCTCAT	AQLLTTISH
269	GCCCAATTTTTTGCTGATTTTCCTTCG	AQFFADFPS
270	GCCCAATTTAGGACGCATCTGGCTCAT	AQFRTHLAH
271	GCCCAAAAGCATAATTCGCATTCTTTT	AQKHNSHSF
272	GCCCAAAGTGGTGCGGCGCATTTTCCT	AQSGAAHFP
273	GCCCAAGGTCAGAGTCAGGTGCTGAAT	AQGQSQVLN
274	GCCCAAAAGGATGTTATGTGGAAGGCG	AQKDVMWKA
275	GCCCAACGTGATTCGTCTATTAGTGAT	AQRDSSISD
276	GCCCAAAGTAGTTCTAGTACGTCGTAT	AQSSSSTSY
277	GCCCAATTGTCGCGTACTAGTGTGCCG	AQLSRTSVP
278	GCCCAATTGCATACGCAGCCGCATCTG	AQLHTQPHL
279	GCCCAATATCCTGCTGCTACTGCTATT	AQYPAATAI
280	GCCCAACGTACGCCTTCTCATGCGAAT	AQRTPSHAN
281	GCCCAAGATTCGATTCGGCTGCAGTGT	AQDSIRLQC
282	GCCCAAGTTGGTCTTAAGTCTCTGTCG	AQVGLKSLS
283	GCCCAAGGTTTTGAGGCGATGCAGCGG	AQGFEAMQR
284	GCCCAAGGTATGCATCCGGGGAGTAAG	AQGMHPGSK
285	GCCCAATTGGCGCGTAATGAGCATTCT	AQLARNEHS
286	GCCCAACGTCATGAGATTCAGGAGTTT	AQRHEIQEF
287	GCCCAATGGGGTCCGAATGTTCCGAAG	AQWGPNVPK
288	GCCCAACTTGTTTCTGAGTTGCGGACT	AQLVSELRT
289	GCCCAAAATGTGGGGGGGGCTACTTAT	AQNVGGATY
290	GCCCAAATGAAGCCGTCGAAGGGGGAT	AQMKPSKGD
291	GCCCAACGTGCGAATTCTTCTCATTCT	AQRANSSHS
292	GCCCAAATGCTTAGTTCGGAGGATGTT	AQMLSSEDV
293	GCCCAATATGAGGAGGGGGATTTTCGT	AQYEEGDFR
294	GCCCAACATTCTTCGGGGATTAGTGGT	AQHSSGISG
295	GCCCAATTTCCGCAGAAGTTTACTCCG	AQFPQKFTP
296	GCCCAACATATTACGCAGCTTAATCTT	AQHITQLNL
297	GCCCAAAGGGGTTCTGATAGGAATCCG	AQRGSDRNP
298	GCCCAAGTGCGGACTGTTCCTGGTACG	AQVRTVPGT
299	GCCCAACCGAATCATACGAGGATTGAG	AQPNHTRIE
300	GCCCAAAAGTCGTTGCCGATTTTGTCT	AQKSLPILS
301	GCCCAATCGCTGCATCTTGGTGGTGTT	AQSLHLGGV
302	GCCCAACTTCTGAATCCTAATTATCCT	AQLLNPNYP
303	GCCCAAAGTAGGCCGCCGCTTGATCAT	AQSRPPLDH
304	GCCCAATTTCTTAGGACGACGACTCAG	AQFLRTTTQ
305	GCCCAAAATTCTTCGCTTTCGGGTACT	AQNSSLSGT
306	GCCCAACATGTGAAGGGTCATATTCTT	AQHVKGHIL
307	GCCCAAGATGCTATTCGTGTTATGGAT	AQDAIRVMD
308	GCCCAATCTAATGGGATTGGTATTCCT	AQSNGIGIP
309	GCCCAAAAGCCGCCGGGGAAGATTCCT	AQKPPGKIP
310	GCCCAAAGGATTCTGTCGATTTCTTCG	AQRILSISS
311	GCCCAATCGAGGACTTTGTTGCTGTCG	AQSRTLLLS
312	GCCCAAGTGTCTGCTAAGAGTCATGCG	AQVSAKSHA
313	GCCCAAATGGGTCATTATAAGGAGACG	AQMGHYKET
314	GCCCAAAGTGAGCATTCGGGGCGGCAG	AQSEHSGRQ
315	GCCCAAGGTCCGCGTTATGCGCTGGTG	AQGPRYALV
316	GCCCAAACGCAGGGTACTTCTCATCAT	AQTQGTSHH
317	GCCCAAACTCTGGAGAAGCGTCATAAT	AQTLEKRHN
318	GCCCAACGTAAGGATATGGGTCTTCGT	AQRKDMGLR
319	GCCCAAAATATTGGGCTTGCGACGCGT	AQNIGLATR
320	GCCCAAACTGATTTGAAGAAGCCTATG	AQTDLKKPM
321	GCCCAAATTCAGTCGGGTTTGCGGGCT	AQIQSGLRA
322	GCCCAAAAGCAGCCTATGGGTCCGGAG	AQKQPMGPE
323	GCCCAAGTGCATGCTCAGGGTATTTCT	AQVHAQGIS
324	GCCCAAATGAGGGTGGAGCTTAAGCAT	AQMRVELKH
325	GCCCAAAGTCATAGTGCGAGTCTTGGG	AQSHSASLG
326	GCCCAAGCGGCTGAGTGGAGTCCTCGT	AQAAEWSPR
327	GCCCAAGATCGGGCACAGGCGCAGACA	AQDRAQAQT
328	GCCCAACGTCATGAGCTTCGTCTTGAT	AQRHELRLD
329	GCCCAAACTACTGGGTCTCATTCTGGT	AQTTGSHSG
330	GCCCAAATTAATGTTTCTGGGCCGAAT	AQINVSGPN
331	GCCCAAGATGTGAGGTCGCCTGGTAAG	AQDVRSPGK
332	GCCCAAGGTAAGAATCCTAGTCGGATT	AQGKNPSRI
333	GCCCAAGATGTGTATGCGACTCATGAG	AQDVYATHE
334	GCCCAATTGCGTGAGCGGAGTATGTTG	AQLRERSML
335	GCCCAAACGGCGTCGGTGTATCCTACG	AQTASVYPT
336	GCCCAACAGAAGCTGCTGTATGGTGTT	AQQKLLYGV
337	GCCCAAGATGCGGAGAAGCGTTTGATT	AQDAEKRLI
338	GCCCAACTGGAGACGAAGCAGGGGAAT	AQLETKQGN
339	GCCCAACTGGCTCGGCCTTCGATTGGT	AQLARPSIG
340	GCCCAAAAGGTTGATTCGCGTGTGTTT	AQKVDSRVF
341	GCCCAAACTAATAGGACGAGTTCTGCT	AQTNRTSSA
342	GCCCAATTGGCGGGGATTGTGTCTTTG	AQLAGIVSL
343	GCCCAATCTCCTTCGGAGCAGTCGCAG	AQSPSEQSQ
344	GCCCAACGGTCTGCTCTTTCGGTGTTG	AQRSALSVL
345	GCCCAATATTCTGTGAAGAGTCCTAAT	AQYSVKSPN
346	GCCCAAGGGACGCAGCCGACGTCTCAG	AQGTQPTSQ
347	GCCCAATCGGAGCTTGTTTATATGGCG	AQSELVYMA
348	GCCCAAAGTGCTATGAATCATCCGGTT	AQSAMNHPV
349	GCCCAAGTGTATACTGTTGATTATCCT	AQVYTVDYP
350	GCCCAAGCGGGTCAGGATTTGACGGTG	AQAGQDLTV
351	GCCCAAACTTCGTATGTTCAGGAGAAT	AQTSYVQEN
352	GCCCAATTGAGGTCTGGGGCGGGGCCG	AQLRSGAGP
353	GCCCAACCTAGGCCTACGAGTCTGATT	AQPRPTSLI
354	GCCCAAGATTTTGATGTTCGTCATAAG	AQDFDVRHK
355	GCCCAAGTTCATTCTCGGACTGGGCAG	AQVHSRTGQ
356	GCCCAAGTTGGGAATGCGCTGTCTCCT	AQVGNALSP
357	GCCCAAATGTTTGAGATGGCTGGGAAT	AQMFEMAGN
358	GCCCAATTTCCGCCGTCTGGTCCTGGT	AQFPPSGPG
359	GCCCAAGCTAAGAGTCCTGATCCTAAG	AQAKSPDPK
360	GCCCAAACTGCTCCGCTTAGGGGGCTG	AQTAPLRGL
361	GCCCAACAGAATATGAAGAGTGATTGG	AQQNMKSDW
362	GCCCAACGTCCTGGTGGTAATAATAGG	AQRPGGNNR
363	GCCCAACATTTGGTGAATCCTCGTCTT	AQHLVNPRL
364	GCCCAATATTGGAGTGAGCCGGAGCTG	AQYWSEPEL
365	GCCCAACCGCGTAAGTCGAATGTGCCT	AQPRKSNVP
366	GCCCAAGTTTTTCAGCGGAATGCTTCT	AQVFQRNAS
367	GCCCAAAGGCATGGTTCGCCTGATAAG	AQRHGSPDK
368	GCCCAAGGGCTTGGTCGGCTGTCGATG	AQGLGRLSM
369	GCCCAAGATACGCATGGGGGGAATTGG	AQDTHGGNW
370	GCCCAAGATAATCTTGATTGGCCGGTG	AQDNLDWPV
371	GCCCAAGCGAATGTTACGTTTGCTCCT	AQANVTFAP
372	GCCCAATCGAAGCATTCGCAGATTTCG	AQSKHSQIS
373	GCCCAACAGTTTACGAGTGATTTGTCT	AQQFTSDLS
374	GCCCAAACGAGTGGTCTTGGTTCTATG	AQTSGLGSM
375	GCCCAAAAGATTGTGTCTCCGCAGATG	AQKIVSPQM
376	GCCCAAGATCCTTTGAGGTTGGGTCGG	AQDPLRLGR
377	GCCCAAGGTAGGCCTTTTTCGGCGGAT	AQGRPFSAD
378	GCCCAAACTTCTGTGCATGATGTTCGG	AQTSVHDVR
379	GCCCAAATGATTAATAAGCCGGATCAT	AQMINKPDH
380	GCCCAACGTCGTATGCCGAATGATCCG	AQRRMPNDP
381	GCCCAATCTAAGACGACGTATCAGCTG	AQSKTTYQL
382	GCCCAAAATTTGACTCTGTCGACTCAT	AQNLTLSTH
383	GCCCAATGGACTGAGGAGCCGCCTCAT	AQWTEEPPH
384	GCCCAAACTGCTCCGTCGTTGACTGCT	AQTAPSLTA
385	GCCCAAAATGCTACTCATTCTAGTCCT	AQNATHSSP
386	GCCCAATCGGGTGTGTCTCATGGTTCG	AQSGVSHGS
387	GCCCAACAGAAGCTTATGTCGGTTTCT	AQQKLMSVS
388	GCCCAACGTCCTCCTACTCAGATGGCG	AQRPPTQMA
389	GCCCAATCGAAGACGGCGAATGTGGTT	AQSKTANVV
390	GCCCAATCTCGTGGTCCGCATGGTCTT	AQSRGPHGL
391	GCCCAATTTCCGCGTACTACTAATCCG	AQFPRTTNP
392	GCCCAAAGTAGTAAGACTAGTCATAGT	AQSSKTSHS
393	GCCCAACGGCGTACGGATGATGAGTAT	AQRRTDDEY
394	GCCCAAACTGAGACTTGGAATGTTAAG	AQTETWNVK
395	GCCCAAGATGCTTTTAAGCGGCTTCCT	AQDAFKRLP
396	GCCCAAGGTGCTCGGCCTGTTGCGCAT	AQGARPVAH
397	GCCCAATCTGCGTCTTCTAAGTATACT	AQSASSKYT
398	GCCCAATCGATGACTTCTAGTGATGTT	AQSMTSSDV
399	GCCCAATATTTGATGACGACTCCGTCG	AQYLMTTPS
400	GCCCAATCGAATCCTGCTCCGATGAGT	AQSNPAPMS
401	GCCCAACATAGTGTGCGTGCTCATACT	AQHSVRAHT
402	GCCCAATCTGCGGCTCAGTCTTCTGAT	AQSAAQSSD
403	GCCCAATTTCCGTCTCTTAATCATACT	AQFPSLNHT
404	GCCCAATATTTGAAGCTGCAGCCTAGT	AQYLKLQPS
405	GCCCAAGATGCGCAGATTTATGAGTTT	AQDAQIYEF
406	GCCCAAGATGCTTGGCAGGGTGTGAAT	AQDAWQGVN
407	GCCCAAAAGAGTGTTGCGTGGCCGTCT	AQKSVAWPS
408	GCCCAAGCGCTGTTGAATCCGCTGAAG	AQALLNPLK
409	GCCCAATCGACTAATGCTAATCCTGGG	AQSTNANPG
410	GCCCAAAATCCTAAGAATACTCGTAGT	AQNPKNTRS
411	GCCCAAGTTACGAAGGCGCAGATTGCG	AQVTKAQIA
412	GCCCAAAATACGGCGGCGCTGGAGATT	AQNTAALEI
413	GCCCAACGGACTAAGCCGACTCCTATG	AQRTKPTPM
414	GCCCAACCGAGTTGGGGTGGTGATCCG	AQPSWGGDP
415	GCCCAACTGCAGATTAATTCGACGTGG	AQLQINSTW
416	GCCCAAACTCAGCCTCCTGTTGCGGGG	AQTQPPVAG
417	GCCCAAGCTGTGATTTTGCGGCAGACT	AQAVILRQT
418	GCCCAACGTACTATTGATCCGACGCAG	AQRTIDPTQ
419	GCCCAAAAGGTTGCTGGTAAGCCTACT	AQKVAGKPT
420	GCCCAAGAGTATTCGGGTAAGTTGCGG	AQEYSGKLR
421	GCCCAAAATTTGAAGACTCAGCTTTAT	AQNLKTQLY
422	GCCCAAAATTCGCGGGGTCCTATGAAT	AQNSRGPMN
423	GCCCAAAAGACTCTTTCGACGTTGCTG	AQKTLSTLL
424	GCCCAACAGATGGCGGGGGTTACTCCT	AQQMAGVTP
425	GCCCAAAGTCCTAGTCGGCATTATGAT	AQSPSRHYD
426	GCCCAATATTTTGGGGTTCATCATAGT	AQYFGVHHS
427	GCCCAAGTTCTGACTGCGAGGGCGCAT	AQVLTARAH
428	GCCCAACTTCTGACGGCGAGTGTGAAT	AQLLTASVN
429	GCCCAAACGTTTACGAGTCCGTATAGT	AQTFTSPYS
430	GCCCAACAGTCGCGTTCGGGGTCGGGT	AQQSRSGSG
431	GCCCAACCGGTTTTTAAGACGACGGCT	AQPVFKTTA
432	GCCCAAGATATTCAGTTGCGGCTTCCG	AQDIQLRLP
433	GCCCAACGGTATAATGCTTCGAATTTT	AQRYNASNF
434	GCCCAACATCGTTCTCAGTTGATTTCT	AQHRSQLIS
435	GCCCAATCTACTGGGTTGCCTCGGTTG	AQSTGLPRL
436	GCCCAAAGTAGTAAGCTGACGCGTAAT	AQSSKLTRN
437	GCCCAAGCGACTGTTGTTCATAGGCCT	AQATVVHRP
438	GCCCAATATGATAGTGTGCATCAGTCG	AQYDSVHQS
439	GCCCAAACTACGAATCTGGTGCCGCGT	AQTTNLVPR
440	GCCCAACCGAGGACTATGACGGCTCCT	AQPRTMTAP
441	GCCCAAGTGACTAGTATTACGAATACG	AQVTSITNT
442	GCCCAATATGGGCTGACTGCTACGAAT	AQYGLTATN
443	GCCCAAGTGATTCCGATTACGCGTGAG	AQVIPITRE
444	GCCCAAGCTAGTAAGCAGGGGAGTTCT	AQASKQGSS
445	GCCCAAGGTAAGCAGGTTTATTCGACG	AQGKQVYST
446	GCCCAACATCCTCTTACTACTAATTCG	AQHPLTTNS
447	GCCCAAGTGGTTCGGACTGTGTCTCCT	AQVVRTVSP
448	GCCCAAGATCCTCATCGGCAGACTCCG	AQDPHRQTP
449	GCCCAAAATAGTACGTTGGTTAGGTTT	AQNSTLVRF
450	GCCCAAGTGCGGACGCATCCTAATGCG	AQVRTHPNA
451	GCCCAAAAGTTTTATGGGGCTAATCCG	AQKFYGANP
452	GCCCAATGGCCGCATAAGTCGGAGCTG	AQWPHKSEL
453	GCCCAATTGCGTTCGCTTAATCATTCT	AQLRSLNHS
454	GCCCAACTGACTCTGCGTGATCCGTCT	AQLTLRDPS
455	GCCCAACTGCGTGGTAGTAATACGCCT	AQLRGSNTP
456	GCCCAATATATGGATCATTCGTCTCTG	AQYMDHSSL
457	GCCCAAAATAAGAATCATAATAATACT	AQNKNHNNT
458	GCCCAAAAGAATAATTTGAGGTCGGAT	AQKNNLRSD
459	GCCCAATTTTATCTGTCCCCTACTCCT	AQFYLSPTP
460	GCCCAACGGTCGATGGCTTCTGATGTG	AQRSMASDV
461	GCCCAAGTGCATGGTGTTATGACGGGT	AQVHGVMTG
462	GCCCAATTGAAGCATGGGAGTCTGAAT	AQLKHGSLN
463	GCCCAACTTACGCATCCTATGTTTTCG	AQLTHPMFS
464	GCCCAACCGACTAATAATACTATTGCG	AQPTNNTIA
465	GCCCAACGGTCTCATGAGCTTCCTTCT	AQRSHELPS
466	GCCCAATCGGGGAAGGCGATTATGGGT	AQSGKAIMG
467	GCCCAATCTTGGACTACTATTGAGGCT	AQSWTTIEA
468	GCCCAAAGTCATATGCTGAAGTTGGAT	AQSHMLKLD
469	GCCCAAACTACTAGTAGTGTGAGGCCT	AQTTSSVRP
470	GCCCAACTTGCTCGGCATCAGACGTTT	AQLARHQTF
471	GCCCAAAAGGGGACTGATTGGATGCCG	AQKGTDWMP
472	GCCCAAGAGCGTGGGGGTGCTACTCAT	AQERGGATH
473	GCCCAACGTGATGCGTTGAAGCCTAGT	AQRDALKPS
474	GCCCAACCGCTGAATAATCAGCCTTAT	AQPLNNQPY
475	GCCCAAACTCCGAAGCCGCTGGGGATG	AQTPKPLGM
476	GCCCAAGTTAGTATGATGCATGCGTTT	AQVSMMHAF
477	GCCCAAGTTGGGACTTATCTGACTTTT	AQVGTYLTF
478	GCCCAAATTACTCTTAAGCATGGTGTG	AQITLKHGV
479	GCCCAACGTGTGCATTCGCAGGGTCCT	AQRVHSQGP
480	GCCCAACGGAGTACTCCGGTTATTTCG	AQRSTPVIS
481	GCCCAATTGACTCCGATGTATCGTTCT	AQLTPMYRS
482	GCCCAAAGTGCTGTTCAGAGGGATTTT	AQSAVQRDF
483	GCCCAAAATGTTGGTGTGCGGAATGTG	AQNVGVRNV
484	GCCCAACGGAAGGATCCGTTTACTGAT	AQRKDPFTD
485	GCCCAAAATATGCCGGTGCAGAAGACT	AQNMPVQKT
486	GCCCAAGATGTTTTTACTCGGGCTGCT	AQDVFTRAA
487	GCCCAACAGAGGTCTCCTCCGGCTAAG	AQQRSPPAK
488	GCCCAAACTCCTTCGGTTCCTTTGAGG	AQTPSVPLR
489	GCCCAAGGTATTAAGTTTACGCCGAAT	AQGIKFTPN
490	GCCCAACTGGCTCTGAAGCTTCAGAAG	AQLALKLQK
491	GCCCAAGATAATGCTCAGGCTTATCCG	AQDNAQAYP
492	GCCCAATTGTCGCATCTTCCGGTGAAG	AQLSHLPVK
493	GCCCAATCGGGTTCTACTGATCAGCCG	AQSGSTDQP
494	GCCCAACCTATTATGTATAAGAATGTT	AQPIMYKNV
495	GCCCAATATAAGCCGGAGCTGCAGACG	AQYKPELQT
496	GCCCAATCTACTCATCCGACGTCTACG	AQSTHPTST
497	GCCCAACCGGAGGCGAAGACTATTCAT	AQPEAKTIH
498	GCCCAATCTCGTCCTATTTCGCGGGAG	AQSRPISRE
499	GCCCAATCTCATAGTTTGTCTTCGCCT	AQSHSLSSP
500	GCCCAATTGCAGCAGCCTCATTCTAAG	AQLQQPHSK
501	GCCCAACAGCAGCAGTCGTTTAATAGG	AQQQQSFNR
502	GCCCAAGATTTTGAGCATTCGCAGATG	AQDFEHSQM
503	GCCCAATCGAGGATGTCTCAGGGTGTG	AQSRMSQGV
504	GCCCAATGGCATAATAATAATCAGAAT	AQWHNNNQN
505	GCCCAAGCTCCTAATATGACGCCTAGT	AQAPNMTPS
506	GCCCAATATCAGGGTTTGGCTGTTCTT	AQYQGLAVL
507	GCCCAAATTCCGAGTAGGATGCTGCCG	AQIPSRMLP
508	GCCCAACTTACGCGGCCGGGGACGGCG	AQLTRPGTA
509	GCCCAAACGTTGCGTCTGAATGGGATT	AQTLRLNGI
510	GCCCAAAAGGCGATTGATACTCATACT	AQKAIDTHT
511	GCCCAATTTCGTTCTATTCATCCTCAG	AQFRSIHPQ
512	GCCCAAAAGCCGCATGTGCCGCCTATT	AQKPHVPPI
513	GCCCAATGGCAGGGGATGCCTGGGTCT	AQWQGMPGS
514	GCCCAACCGTTGGTGGGGTCTACGCCT	AQPLVGSTP
515	GCCCAAGGTTCGAATAGTAAGGTTTCG	AQGSNSKVS
516	GCCCAATTGGCGCAGGGTTTTAAGCTT	AQLAQGFKL
517	GCCCAAAGGATGTTGACTCGTGCGCGG	AQRMLTRAR
518	GCCCAACAGAAGCCGAATGGTAAGAGT	AQQKPNGKS
519	GCCCAAATTGCGCCTGTTACTCCTCAT	AQIAPVTPH
520	GCCCAAAATCATAGTAGGCAGAATCTT	AQNHSRQNL
521	GCCCAACTTCCGGTTGGGTGGGCGAGT	AQLPVGWAS
522	GCCCAAACGGGTGTTCCTCGTGGTAAT	AQTGVPRGN
523	GCCCAACTGGATAGGTCTCCTCGTTAT	AQLDRSPRY
524	GCCCAACCGATTTCTCCTCCTACTTCG	AQPISPPTS
525	GCCCAAGCTAAGGGGCTGAATAGTGCG	AQAKGLNSA
526	GCCCAACCTCCTACGTCGGTGTTGACT	AQPPTSVLT
527	GCCCAAAATGCTAAGCGTTCGGGTACT	AQNAKRSGT
528	GCCCAATTGCTTCTGCGTAGTCTTCCT	AQLLLRSLP
529	GCCCAAATGGATAATGTTAGGGGTCTG	AQMDNVRGL
530	GCCCAATTGACTTCGGATATTTATTTG	AQLTSDIYL
531	GCCCAAGCTGAGAGGGGTGCTTATACG	AQAERGAYT
532	GCCCAAAAGGCTGCTAAGGCGGATATT	AQKAAKADI
533	GCCCAAATGCAGGTTTCGCGTTTTGCG	AQMQVSRFA
534	GCCCAAACGGAGTTTATTCCTCATCAT	AQTEFIPHH
535	GCCCAAATTCATCTGTCTACGACGTAT	AQIHLSTTY
536	GCCCAACTTCATAATTCTGCGCAGCTG	AQLHNSAQL
537	GCCCAAGTTCCTGGTCTTCGGATGTCG	AQVPGLRMS
538	GCCCAAACGTTTAGTGAGCTGGAGCAT	AQTFSELEH
539	GCCCAAATTCCGCGTCTTACTACGAGT	AQIPRLTTS
540	GCCCAACGGACGCTGGCGTCGTCTACG	AQRTLASST
541	GCCCAATTTATTGAGGGGGATATTTTT	AQFIEGDIF
542	GCCCAACATAAGAGTTCGACTGCGGGT	AQHKSSTAG
543	GCCCAAGAGGATACGCATAGTGGGGTG	AQEDTHSGV
544	GCCCAAATTTTTGTGGGTGGGAGTATT	AQIFVGGSI
545	GCCCAATTTAATATGGGGCATAGTAAG	AQFNMGHSK
546	GCCCAACAGAATGGGGTTCCGCGGTTG	AQQNGVPRL
547	GCCCAATCGGAGATGCCGCGGATTAGG	AQSEMPRIR
548	GCCCAAAGTAAGCATCCGGCTGTTTAT	AQSKHPAVY
549	GCCCAACTTGTTACTAGGCATCTGGCG	AQLVTRHLA
550	GCCCAAGTTACGCAGACTGATATTGCT	AQVTQTDIA
551	GCCCAACGTTCTTCTCCGCTTTCTCAT	AQRSSPLSH
552	GCCCAATATAGTGGGTGGGCGGATCCT	AQYSGWADP
553	GCCCAATTTCCGTCTGTTACGAATAAG	AQFPSVTNK
554	GCCCAAATTACGTTGAGTCCTCGGGGG	AQITLSPRG
555	GCCCAAATTAAGGGTCTTGCGGTGAAT	AQIKGLAVN
556	GCCCAAAAGCCGGTGCAGCTGGCTGTG	AQKPVQLAV
557	GCCCAAACGACTAAGGCGACTCGGACT	AQTTKATRT
558	GCCCAAGGTTCTGATCGTGGGCGTTTT	AQGSDRGRF
559	GCCCAAGTTTATGGTACGCAGCAGCCT	AQVYGTQQP
560	GCCCAAGATCATTTGCGTAGTAATGAT	AQDHLRSND
561	GCCCAAAATCCGTCTGATATTTTTGTG	AQNPSDIFV
562	GCCCAATATGGTCCTATTACGATGGTT	AQYGPITMV
563	GCCCAAAATAAGTCGGGTCTTACTGTT	AQNKSGLTV
564	GCCCAAAATGTTGGGACGCCTGTTTGG	AQNVGTPVW
565	GCCCAAGAGAAGCCTCTTACGCCGATT	AQEKPLTPI
566	GCCCAAAAGACTGCTTTGCCGCGGAGT	AQKTALPRS
567	GCCCAATTTTTTAAGAAGGAGCAGAAG	AQFFKKEQK
568	GCCCAAACGAATCTTACGACTAGGAGT	AQTNLTTRS
569	GCCCAATGGCTTATGTCGTCGATTGAT	AQWLMSSID
570	GCCCAAGATCATCCTCAGCGGTTTCCT	AQDHPQRFP
571	GCCCAACGGGCGAATCCGAGTGGGTGG	AQRANPSGW
572	GCCCAAACGATGCCGGTTGATCCTCAT	AQTMPVDPH
573	GCCCAAACGACGCATCTGATTTCTTCT	AQTTHLISS
574	GCCCAACTTGGTGAGACGCGTAATCCT	AQLGETRNP
575	GCCCAAAGTCCTCATGTTCGTATGTTT	AQSPHVRMF
576	GCCCAATCTGATCCGTTTCGTACGATT	AQSDPFRTI
577	GCCCAACCTATGTCGTCTGTGGTGACT	AQPMSSVVT
578	GCCCAAATTGTGCCGATTAAGTTGGAT	AQIVPIKLD
579	GCCCAAAAGAATTATAGTGCTGGTTTT	AQKNYSAGF
580	GCCCAATTGCGTAATTCGCATCAGATT	AQLRNSHQI
581	GCCCAAGTTAGTCCTACGACTAGGACG	AQVSPTTRT
582	GCCCAAAATAGGGGGTTGGTTAGTCCG	AQNRGLVSP
583	GCCCAAGTGTGTCCGCCTCGGTGTTCT	AQVCPPRCS
584	GCCCAATCGCAGAGGGTGGTGATTACG	AQSQRVVIT
585	GCCCAAGCTCGTCCGACGAATTCGTCT	AQARPTNSS
586	GCCCAAGTGAAGAATCGTGATAGTTCG	AQVKNRDSS
587	GCCCAACTGAGTGTTGCTAATATGACG	AQLSVANMT
588	GCCCAATTTCATCCGACTGTGCAGCGT	AQFHPTVQR
589	GCCCAATTGCATCATCTTTTTAATGCT	AQLHHLFNA
590	GCCCAACTTAATGGTCTGGATCATATG	AQLNGLDHM
591	GCCCAAACTGCGCCGGGGGAGCGGGGT	AQTAPGERG
592	GCCCAACCGTCTACTGCTGTTGATCCG	AQPSTAVDP
593	GCCCAAGCTGATCGTCCTCAGTTTAGT	AQADRPQFS
594	GCCCAACGTTGGGGGAAGGGTGATCCG	AQRWGKGDP
595	GCCCAAATTGGGTTGGCTCTTCATGGT	AQIGLALHG
596	GCCCAATTGGCGCGTTTGCAGATGCTG	AQLARLQML
597	GCCCAAATTGCTTATAAGCAGTCGATG	AQIAYKQSM
598	GCCCAATTTAGTCTACATGAGCGTAAT	AQFSLHERN
599	GCCCAAAATATTGAGACTAATGGTAAG	AQNIETNGK
600	GCCCAAGCTAGTTATCCTTCTAGTGTT	AQASYPSSV
601	GCCCAACCTACTAATAGTGCTACGCGG	AQPTNSATR
602	GCCCAATCTCATCTGTCGGAGATGAGT	AQSHLSEMS
603	GCCCAACGTATGCCGAATACGCATACG	AQRMPNTHT
604	GCCCAAAGTCTTCGTGCGGGTGCTCTT	AQSLRAGAL
605	GCCCAATTGGGGGCGCATCAGTCTCTG	AQLGAHQSL
606	GCCCAATCGATGAGTTCGCGTACGCTG	AQSMSSRTL
607	GCCCAAAAGACTAATTTGGTGGCTGAT	AQKTNLVAD
608	GCCCAATTTCTTCCGAAGAATGTTCCT	AQFLPKNVP
609	GCCCAACGTGCTGAGGTTCTTGTTCAT	AQRAEVLVH
610	GCCCAACCTTCTATGAGTCGTATTCCT	AQPSMSRIP
611	GCCCAAACTCAGCCTACTGTTGCTATT	AQTQPTVAI
612	GCCCAAGATCTGTTTGATGATGCTCGT	AQDLFDDAR
613	GCCCAACAGTCGAATCATACTTTGACT	AQQSNHTLT
614	GCCCAATTGACTTCGCTTATGCGGGGT	AQLTSLMRG
615	GCCCAACATCGTGATGCTAAGCATGTG	AQHRDAKHV
616	GCCCAAAAGGCGCCTGTGAATGCGGAT	AQKAPVNAD
617	GCCCAAAGTCCTTATGTTCCTTTGGGG	AQSPYVPLG
618	GCCCAAGTTACTGCTAAGGTGCAGGGG	AQVTAKVQG
619	GCCCAAAGTGATTCTCGGCCATCGAGG	AQSDSRPSR
620	GCCCAAATTCTTGATTCTTCTCGGTGG	AQILDSSRW
621	GCCCAATCGATTCGTTCGGATAGTCAT	AQSIRSDSH
622	GCCCAATCGCATAAGCTTGTTACTTCT	AQSHKLVTS
623	GCCCAACCGACGCGGCAGACTGCTGAT	AQPTRQTAD
624	GCCCAATCTACGGTGAGGACTGTTCCG	AQSTVRTVP
625	GCCCAATTGGCTCCGGATATTACGCAG	AQLAPDITQ
626	GCCCAACTTGATCGTGTGTTTCTGGAG	AQLDRVFLE
627	GCCCAATTGTCTGTTCCTTCTATGTCG	AQLSVPSMS
628	GCCCAAAGTCGTCCTACGCAGGCTAGG	AQSRPTQAR
629	GCCCAAGATCATCCTCGTCTTACTGTT	AQDHPRLTV
630	GCCCAATCTAAGCTGACGACTGTGTCG	AQSKLTTVS
631	GCCCAATGTGGGTATGCGATGCCTAAG	AQCGYAMPK
632	GCCCAAGGGGCGGGTATTACTTCTTTT	AQGAGITSF
633	GCCCAACCGTGGGAGTCGAATAGTGAG	AQPWESNSE
634	GCCCAAAGGAAGAATGAGAATCCTAAT	AQRKNENPN
635	GCCCAAATGCCTCATCCTTATGGGGGT	AQMPHPYGG
636	GCCCAAGGGGGTCCGCCGGTGCGGCTG	AQGGPPVRL
637	GCCCAACTGAATGATAAGCGTTCGATG	AQLNDKRSM
638	GCCCAATCTAAGATTCTTAGTGCTCTG	AQSKILSAL
639	GCCCAAGCGCATCATATTCAGCTTTCT	AQAHHIQLS
640	GCCCAACCTCCTCGTGTGCATCAGACG	AQPPRVHQT
641	GCCCAAGCTACTGATTCTTCTTTTCCT	AQATDSSFP
642	GCCCAACCGGCTGATCTTAGGAATAGT	AQPADLRNS
643	GCCCAAATGACTTCTGTGTCTATTAAT	AQMTSVSIN
644	GCCCAAGGGGTTACGCCTTATCCGCGG	AQGVTPYPR
645	GCCCAAGTGTTGGCGCCTTTGCATGAT	AQVLAPLHD
646	GCCCAATCATCTCGGGGGCCTAGTATT	AQSSRGPSI
647	GCCCAAATGCGGTCGGCTTCGATGGGG	AQMRSASMG
648	GCCCAACTTACTGATATTTATTCGCGG	AQLTDIYSR
649	GCCCAAGTGCCTCTTATTGTGGGGCCT	AQVPLIVGP
650	GCCCAAATTTTTCCGGGTGTGAGTAAG	AQIFPGVSK
651	GCCCAATATCTTCTGCATAATGATATG	AQYLLHNDM
652	GCCCAACATCAGGCGGGTGCGACGCCT	AQHQAGATP
653	GCCCAAGGGATGCCTCGTTTGGCTTCG	AQGMPRLAS
654	GCCCAAGCGGGTTCGCCGCGGCATACG	AQAGSPRHT
655	GCCCAACTTCTGCAGTCGACTTCTTTG	AQLLQSTSL
656	GCCCAACCGATTCGTCGTAATGATAGT	AQPIRRNDS
657	GCCCAACCTGATGGTCCGAATTCGACT	AQPDGPNST
658	GCCCAACAGCAGTTGAATTTGTCGAGG	AQQQLNLSR
659	GCCCAAATGACTTCTACGCATGCTATG	AQMTSTHAM
660	GCCCAACTTAGGGCGTCTCATGTTTTG	AQLRASHVL
661	GCCCAAAGTCAGCAGTATCGTGGGAAT	AQSQQYRGN
662	GCCCAAAGTCCTAATCGGGCTCATCTG	AQSPNRAHL
663	GCCCAACGGCAGCTTTCGGGGATGCAT	AQRQLSGMH
664	GCCCAAGCTGTTTCTAATGGTGATCCG	AQAVSNGDP
665	GCCCAATCGGGTCGGTTGTTGACTTAT	AQSGRLLTY
666	GCCCAACTGTATTCGGCGACGAGGACG	AQLYSATRT
667	GCCCAAGTGCATGTTAGTACTCTTTTT	AQVHVSTLF
668	GCCCAAACGATGTCGTATCCTACGCAG	AQTMSYPTQ
669	GCCCAAGCTCTTCCTGGGCATTCGAAG	AQALPGHSK
670	GCCCAAAATTCTGGTGCTGGGGTGATT	AQNSGAGVI
671	GCCCAAGCTAGTAATGCTAAGAATTAT	AQASNAKNY
672	GCCCAACCTGTGCCTGGGCATTTTGCT	AQPVPGHFA
673	GCCCAAAGTGAGGTGGCGGAGAGTCAG	AQSEVAESQ
674	GCCCAATCTTCGATTAATACTAGGCTT	AQSSINTRL
675	GCCCAAGCTTCGGTGACTAGTGCGGGG	AQASVTSAG
676	GCCCAATGGACGATGGCTGTGACGACT	AQWTMAVTT
677	GCCCAAGGGTCGGCGGGGACTTGGTAT	AQGSAGTWY
678	GCCCAAATGCCTCCTCATAGTGCGTAT	AQMPPHSAY
679	GCCCAAGTGGATACTCAGCATCCTCCG	AQVDTQHPP
680	GCCCAACATCGGGGGGAGACGCTTACT	AQHRGETLT
681	GCCCAAAAGAGTAATCCTTTGATTGAG	AQKSNPLIE
682	GCCCAAACGCCTATGCTGAATCAGCGG	AQTPMLNQR
683	GCCCAATTGGAGCGGTATGGGCTTACT	AQLERYGLT
684	GCCCAAGATATGCATCTTAAGTTTACT	AQDMHLKFT
685	GCCCAACTGACTATTGGGACGATGAAG	AQLTIGTMK
686	GCCCAATCGTATGCTTCTATGTCTTTG	AQSYASMSL
687	GCCCAACATCAGACGCGTGTGACTGCT	AQHQTRVTA
688	GCCCAAAATCCGCATAGTCAGACTGTT	AQNPHSQTV
689	GCCCAAAAGGCTTCGTGGGCTCTGGAG	AQKASWALE
690	GCCCAACCTCAGAATCATGGGTTTCTG	AQPQNHGFL
691	GCCCAACATTCGATTACTCATGCTTAT	AQHSITHAY
692	GCCCAAGTTCATCTGAATTCTAGGACT	AQVHLNSRT
693	GCCCAAATTATTCTTTCGGATGGTACT	AQIILSDGT
694	GCCCAAGGTCCGCAGCTGCTGCGTGAG	AQGPQLLRE
695	GCCCAAGCGGAGTTGCCTAGGAGGGGT	AQAELPRRG
696	GCCCAACCTTTTCAGCATACTGAGTCG	AQPFQHTES
697	GCCCAATGGACTACTAATGATCATAGT	AQWTTNDHS
698	GCCCAAAATACTACTAAGTTGAGTTTT	AQNTTKLSF
699	GCCCAAATGAGGAAGCATAAGGTGCCG	AQMRKHKVP
700	GCCCAATTGCCGGCTGCGTTTCATTCG	AQLPAAFHS
701	GCCCAAGTTCGGGATGGGGTGGGGGTG	AQVRDGVGV
702	GCCCAAAAGACGACGCATCATCATCCT	AQKTTHHHP
703	GCCCAAGAGACGGATAAGACGACTTTT	AQETDKTTF
704	GCCCAAAGTAGTCCTAATAAGATTAGG	AQSSPNKIR
705	GCCCAAACGGGTACTATGGGGCGGCCG	AQTGTMGRP
706	GCCCAAGATTCTGAGTCTAGGTTTTCT	AQDSESRFS
707	GCCCAAACTTCTATGGGGGATCTTGTG	AQTSMGDLV
708	GCCCAAGTTAGGGTTTCTTCTCTGATT	AQVRVSSLI
709	GCCCAAAATTCTTTTGATCGTGCTTAT	AQNSFDRAY
710	GCCCAACTTATGCCGAAGCTTCAGAAT	AQLMPKLQN
711	GCCCAAGTTAGGGGGATTGTTTTGGTG	AQVRGIVLV
712	GCCCAACTTCTTAATTTGGAGAAGAAG	AQLLNLEKK
713	GCCCAAATTCTTAATTCGTATCCGAAT	AQILNSYPN
714	GCCCAACATTCTCGTACTGCGATGCTT	AQHSRTAML
715	GCCCAAAGTTATACGACTCCTTTGCTT	AQSYTTPLL
716	GCCCAATTTGATCGTACGATGGATATT	AQFDRTMDI
717	GCCCAAGTTGGTTCGCTGTCGAATACG	AQVGSLSNT
718	GCCCAAAAGACTAATCTTGCGTTTGGG	AQKTNLAFG
719	GCCCAACGGCCGCCTAATTTTTATCCG	AQRPPNFYP
720	GCCCAACTTCAGAATCGTTTGTCGTCT	AQLQNRLSS
721	GCCCAACCTGGTTCGCATTTGACTTCT	AQPGSHLTS
722	GCCCAAAATGCTCGGATTTTGCCGATT	AQNARILPI
723	GCCCAATATGAGAATCGGGAGGCGCCG	AQYENREAP
724	GCCCAATTGCAGTCGTCGATGGTTTTG	AQLQSSMVL
725	GCCCAAATTCATAGGCCGGGGCCTTTT	AQIHRPGPF
726	GCCCAAAATCCTGTTCAGAAGTCGTCG	AQNPVQKSS
727	GCCCAAAATGATCCTAAGAGTCTTAGG	AQNDPKSLR
728	GCCCAAGTTCTTCGGGCTCAGGCTCCT	AQVLRAQAP
729	GCCCAAATTGGGAAGGAGGATCAGCAT	AQIGKEDQH
730	GCCCAAATGGTTTCTTCTAGGAGTCTG	AQMVSSRSL
731	GCCCAAGGTCCTCTTCAGCGTACGCAG	AQGPLQRTQ
732	GCCCAAAGGCCTGCTTTGATTGTGACG	AQRPALIVT
733	GCCCAAATGAGTGGTGAGAAGTGGACT	AQMSGEKWT
734	GCCCAAGTTAGGCAGATGGAGCCGGAT	AQVRQMEPD
735	GCCCAACCTTCTGCTATGGTTGAGTTT	AQPSAMVEF
736	GCCCAAAGGTTTACTTCTACTGATTCG	AQRFTSTDS
737	GCCCAATCGGTGAGTCCTAATATGGTG	AQSVSPNMV
738	GCCCAAGTTTCTGCGAATAAGCCGTAT	AQVSANKPY
739	GCCCAAGGTATTCTGATGCATTCTCCT	AQGILMHSP
740	GCCCAAGCGGCGGCGCCTGTTCGTTCG	AQAAAPVRS
741	GCCCAACTGAAGGGTGTTCTGCGGGAG	AQLKGVLRE
742	GCCCAACATGCGGGGGGGCAGGCGAAG	AQHAGGQAK
743	GCCCAAAGTGCTGCGACGAGTAATCCG	AQSAATSNP
744	GCCCAAACTAGTCTGGCGAAGGTTCGT	AQTSLAKVR
745	GCCCAAACGGCGCATAGGGTTCGGGAG	AQTAHRVRE
746	GCCCAAACTACTTCGAAGCTTAAGGAG	AQTTSKLKE
747	GCCCAAGCTATGGGGTCGCGTTCGCAT	AQAMGSRSH
748	GCCCAACAGAGTCAGCAGGGGTTGGCG	AQQSQQGLA
749	GCCCAACCTCAGATGGGGCAGACTGTG	AQPQMGQTV
750	GCCCAAGGTGTGGGTCAGTCTATTATG	AQGVGQSIM
751	GCCCAATTTTCTATTGCGCGGATGGCG	AQFSIARMA
752	GCCCAAGTGGATTATGCTCCTATGACG	AQVDYAPMT
753	GCCCAACATTATCAGAGGCCGTCTACT	AQHYQRPST
754	GCCCAATTGGGGGGGATTGATATGCGT	AQLGGIDMR
755	GCCCAAGCTAAGCATGAGTGGGGGGCG	AQAKHEWGA
756	GCCCAAAATTCGGCTGTTCGGTCGGTT	AQNSAVRSV
757	GCCCAATCTATGCCTAATCTTGCTTCT	AQSMPNLAS
758	GCCCAAAATTATAGTACGGTTGGGCGT	AQNYSTVGR
759	GCCCAATCGACTCGGCCGCTTTTTAAT	AQSTRPLFN
760	GCCCAAACGGCTTCGAAGCCTAAGTCT	AQTASKPKS
761	GCCCAACATTCTGTTGCGTCGCGTGTT	AQHSVASRV
762	GCCCAAGAGACGACTGGTCGGGGTCGT	AQETTGRGR
763	GCCCAACTTTCGTCTTCGGGGGCTCGT	AQLSSSGAR
764	GCCCAAACTGGTGGGCAGTCGCCGACT	AQTGGQSPT
765	GCCCAAGCTTTGCCTACGCAGAATTTG	AQALPTQNL
766	GCCCAAAATGTTATGTCTATGCCTACT	AQNVMSMPT
767	GCCCAACTGAAGAAGGTGGATAATGTG	AQLKKVDNV
768	GCCCAACTTACTGCGAATAGGATGAGT	AQLTANRMS
769	GCCCAAAATCCTATGACGGCGGGTTCT	AQNPMTAGS
770	GCCCAAGGTCCTAGGCTTGAGTATCAT	AQGPRLEYH
771	GCCCAAAGGCATCATGTGTCGGCTGCG	AQRHHVSAA
772	GCCCAACAGCGTGCTCAGGAGACGGAT	AQQRAQETD
773	GCCCAACGTAGTCGTGAGTGGGGGGCG	AQRSREWGA
774	GCCCAAGAGACTACGCATGGTGTTGCG	AQETTHGVA
775	GCCCAACTTGCGCAGATGCATGGTTCT	AQLAQMHGS
776	GCCCAAATTCATACTGGTGATGAGCCT	AQIHTGDEP
777	GCCCAATATCCTTCTCTGAGGCAGACG	AQYPSLRQT
778	GCCCAAAATCGGCTTCTTTATCAGGAG	AQNRLLYQE
779	GCCCAAGATAGGTCTAATACTGGTAGT	AQDRSNTGS
780	GCCCAATCTTTGAGTGATCCTCGGCCT	AQSLSDPRP
781	GCCCAATATGGGAAGCTGTTGAATGAT	AQYGKLLND
782	GCCCAACCTGCTAAGCCTGATTCTCGT	AQPAKPDSR
783	GCCCAAACGACGCTGGCGACGCCGCGT	AQTTLATPR
784	GCCCAACTGCGGGGTGATCGTCAGAGT	AQLRGDRQS
785	GCCCAACAGAGGGTTGGTGGGATGAAT	AQQRVGGMN
786	GCCCAATCGCCTGGTCTTCGTATGATT	AQSPGLRMI
787	GCCCAAACTCATGTTGCGACTGAGTTG	AQTHVATEL
788	GCCCAATTGGGTGGGGCGACGTATCAT	AQLGGATYH
789	GCCCAACGGATGAGGGATATTAATCAG	AQRMRDINQ
790	GCCCAATTGGTGCGGTCTAGTATGATG	AQLVRSSMM
791	GCCCAATCGCTGTCGCTGCGGTCGCTG	AQSLSLRSL
792	GCCCAAAATGTTTCTTCTACTAAGGAG	AQNVSSTKE
793	GCCCAACCTACGACTCAGCATAGGTCT	AQPTTQHRS
794	GCCCAACCTGGTACGTTTTTGCCTCAT	AQPGTFLPH
795	GCCCAAGTTTCTTTTCCGCAGATTAAG	AQVSFPQIK
796	GCCCAAAATTCGTTTACTACTAATACT	AQNSFTTNT
797	GCCCAATCGCGGGGGTCGATGGGTGCG	AQSRGSMGA
798	GCCCAAGCTCGGCGGCCTATTGAGTTG	AQARRPIEL
799	GCCCAACCGATTGCTATGAAGCCTTGG	AQPIAMKPW
800	GCCCAAGGGCTGATGGGTATGTCTTTG	AQGLMGMSL
801	GCCCAACCGGGTACTCAGACTGTTTTT	AQPGTQTVF
802	GCCCAAGCTGGTGTTGTTTTGAGTGTT	AQAGVVLSV
803	GCCCAAACTATTGGTACGAATCCTATG	AQTIGTNPM
804	GCCCAAAGGACGAAGTCGGCGCTTGGT	AQRTKSALG
805	GCCCAACTGAGTGGTGCTAATGCTTGG	AQLSGANAW
806	GCCCAAATTAGTATTATGAGTAAGTCT	AQISIMSKS
807	GCCCAACTGCATGTTAAGAATTGTAAT	AQLHVKNCN
808	GCCCAAATGCGTAATCGGAGTGATTTG	AQMRNRSDL
809	GCCCAACAGCCGGCGGCGCTTCCTCCT	AQQPAALPP
810	GCCCAAGCTGATGCTTGGGTTCAGTCT	AQADAWVQS
811	GCCCAACTTGGGACGCTTGCTACGTCG	AQLGTLATS
812	GCCCAAGCTGAGACGAGGGCGGCGTCT	AQAETRAAS
813	GCCCAATCTGAGCGGTATGCTCATCAT	AQSERYAHH
814	GCCCAATCTTCTGTGGCTACTTTTGAT	AQSSVATFD
815	GCCCAAACGGATACTCCTAGGACGTCG	AQTDTPRTS
816	GCCCAAAGTCATCTGAATAAGTCGCTT	AQSHLNKSL
817	GCCCAAACGATGAATCAGCAGCTTGGG	AQTMNQQLG
818	GCCCAAAATAGTGGTGTTGCTCGGAGT	AQNSGVARS
819	GCCCAAGGTATTTCTTCTGCGAGTGCG	AQGISSASA
820	GCCCAAGTGCAGACGCCTCAGAAGATT	AQVQTPQKI
821	GCCCAAGGTATGCGGACTGATAGTGAG	AQGMRTDSE
822	GCCCAAGCTGATCGTAAGGCGCCGGGT	AQADRKAPG
823	GCCCAAGAGCCTGCTAGGCCTTTGCCG	AQEPARPLP
824	GCCCAAAGTGCGCAGCGTGATTATAAT	AQSAQRDYN
825	GCCCAATTGTTGCCGATTACTAATGCG	AQLLPITNA
826	GCCCAACATTCTCAGGTTCCGAAGCCT	AQHSQVPKP
827	GCCCAAGCGAGGGATGGGAATGGTAGT	AQARDGNGS
828	GCCCAAAATAATCCGGATGTGGCTGTT	AQNNPDVAV
829	GCCCAAAAGGTGGCTATGGAGCGTTTT	AQKVAMERF
830	GCCCAACTTCTTCCGACTCTTCGGCCT	AQLLPTLRP
831	GCCCAAAATAATTATAATCATCAGCGG	AQNNYNHQR
832	GCCCAACCTCAGAAGTCTCAGTCGTGG	AQPQKSQSW
833	GCCCAAGCGGGGTCGGCTGCTCTTGGT	AQAGSAALG
834	GCCCAACATGCGGATCATCTTGTGGAG	AQHADHLVE
835	GCCCAAATTATTCTTCGTAGTGCTGTG	AQIILRSAV
836	GCCCAATTTGGGGGTAATCCGGGTCTG	AQFGGNPGL
837	GCCCAAAGGGCGGTTCCGTTGGGTGTG	AQRAVPLGV
838	GCCCAACCGGCTAGGGGTGGGCTTAGT	AQPARGGLS
839	GCCCAAACTAAGGATCTTTCTATGGGG	AQTKDLSMG
840	GCCCAAGTTCGGTCTGGGGCGATGCAG	AQVRSGAMQ
841	GCCCAAAATGCGCCTCATAGGTTGGGT	AQNAPHRLG
842	GCCCAACATGCTCATGGGAAGACTCCT	AQHAHGKTP
843	GCCCAAGTTAATAGTCTTTCGATGGAG	AQVNSLSME
844	GCCCAAATTGGGGTGGGTTCGAATAGT	AQIGVGSNS
845	GCCCAAGCGAAGCGGCAGCCGGAGTTG	AQAKRQPEL
846	GCCCAATTTGGGTCGCATAAGTCGGCT	AQFGSHKSA
847	GCCCAACAGTTTCGGAGTATGGAGACG	AQQFRSMET
848	GCCCAAATGCGTAATTCTCATCCTGCT	AQMRNSHPA
849	GCCCAAAATACTCCGATGCATCATGGT	AQNTPMHHG
850	GCCCAAAGGAATGATATTATTCATGCT	AQRNDIIHA
851	GCCCAAGATCGGTATGGTAATACTGCT	AQDRYGNTA
852	GCCCAAATTACTCCTCGGGCTGAGCTT	AQITPRAEL
853	GCCCAAAATATTTCTCCGCATTATTTG	AQNISPHYL
854	GCCCAATATTTGCAGAAGCATTCGCAT	AQYLQKHSH
855	GCCCAAAGGGTTCCGAGTAATGAGCTG	AQRVPSNEL
856	GCCCAACGTAGTACTCAGGTTGTTACG	AQRSTQVVT
857	GCCCAAAGTAAGTCGGCGATGATGGCA	AQSKSAMMA
858	GCCCAACCTCTTAAGCAGGTTACGTTT	AQPLKQVTF
859	GCCCAAACGGTGCAGATGGTTACTCCT	AQTVQMVTP
860	GCCCAAGTGCCTCGGCAGGTTAATTTT	AQVPRQVNF
861	GCCCAATCTCATCTGAAGCATCTGCCT	AQSHLKHLP
862	GCCCAAGGTAGTGCGCATGATCGTGGG	AQGSAHDRG
863	GCCCAACATGGGAGGCCGACTCCTCAG	AQHGRPTPQ
864	GCCCAAGGTCAGGTTCGGCTTCTTTCT	AQGQVRLLS
865	GCCCAACTTGCGACTACTCATACTGGT	AQLATTHTG
866	GCCCAAAGTACTGGGCCTTTGCATAGG	AQSTGPLHR
867	GCCCAACAGCTTCCTGGTCTTCCGCCT	AQQLPGLPP
868	GCCCAATCTCAGGCTAGTAATTGGGTT	AQSQASNWV
869	GCCCAATCGATTGATAAGTTTGTGTAT	AQSIDKFVY
870	GCCCAAGCTAATAGGATTGCGCCTTAT	AQANRIAPY
871	GCCCAAGCGTCTAAGTCTATTTCGTCT	AQASKSISS
872	GCCCAACAGAATCCTACGCAGGCTACT	AQQNPTQAT
873	GCCCAATCTACGCAGCAGCAGCCTATG	AQSTQQQPM
874	GCCCAAGTTGGGACGAGGCCTAATTCG	AQVGTRPNS
875	GCCCAATTGCCGCAGCCGACGGGTCGG	AQLPQPTGR
876	GCCCAAGCTGGTACTTTGGCGATGCCG	AQAGTLAMP
877	GCCCAAGCTTCGTTGCGTTTGGTTATG	AQASLRLVM
878	GCCCAACTTGAGCAGGGTGGGCCGAAG	AQLEQGGPK
879	GCCCAACCGTTGAGGCCTTTGACGATT	AQPLRPLTI
880	GCCCAAGTGGGTAGTTTTAGGGCTACG	AQVGSFRAT
881	GCCCAACGTGCGGCTGATCCTACGGTT	AQRAADPTV
882	GCCCAAAAGCTGCCGCTTACGTATTCT	AQKLPLTYS
883	GCCCAACATGGGAATAGTGTGATTCGG	AQHGNSVIR
884	GCCCAACGTCAGTCTGCTGAGGCTCGT	AQRQSAEAR
885	GCCCAACATGTTACTGCGAAGCCACCG	AQHVTAKPP
886	GCCCAACCTAAGCCGAGTGATCTGCCT	AQPKPSDLP
887	GCCCAATGGCTTCGGGTTCCTCAGGGT	AQWLRVPQG
888	GCCCAAGCTAGGCCGCATGAGAATCGT	AQARPHENR
889	GCCCAATTTGGGGCGATTGGTCAGCCG	AQFGAIGQP
890	GCCCAACGTCTTCTTGATGATAGTCTT	AQRLLDDSL
891	GCCCAAAGTATTAAGGGGTCGGTGTCT	AQSIKGSVS
892	GCCCAAGCGGTTCATTTGAAGTTTCCT	AQAVHLKFP
893	GCCCAATATAGGGCTAGTTTTCCTACG	AQYRASFPT
894	GCCCAAGCTTGGAGTAAGGAGTTTTCT	AQAWSKEFS
895	GCCCAACAGCTGCTTATTTCTCATCCT	AQQLLISHP
896	GCCCAAGTTACTGCTCGTCATGATACT	AQVTARHDT
897	GCCCAATATCCGTCTCAGGCGCTTGTT	AQYPSQALV
898	GCCCAATTTCTTTCGATGAGGGCGGAG	AQFLSMRAE
899	GCCCAAGCTGGGAGGATGATTTCGGAT	AQAGRMISD
900	GCCCAAATTAAGGATGCGTTTGGTCGT	AQIKDAFGR
901	GCCCAACTGACTAGGAGTTTTAATGCT	AQLTRSFNA
902	GCCCAAGAGTCTCGTTCTAAGCCGACT	AQESRSKPT
903	GCCCAAAGGGAGCGTGGGTCTAATCTT	AQRERGSNL
904	GCCCAAGTGCTGTTGAATCGTACGAAT	AQVLLNRTN
905	GCCCAAAATCGGCGTAATGCGACTACT	AQNRRNATT
906	GCCCAACATCCTGGGCAGCAGCCTAGG	AQHPGQQPR
907	GCCCAATATGCGGAGTTGGTGACGGTT	AQYAELVTV
908	GCCCAATCGCCGATGTCTACGCCTATG	AQSPMSTPM
909	GCCCAACTGTCGCAGCCTAGTCTGCAT	AQLSQPSLH
910	GCCCAAACTGCGATGGAGCCTTCGATG	AQTAMEPSM
911	GCCCAAAGGATGGTTACTGGGCCGACT	AQRMVTGPT
912	GCCCAAATTGATACTAAGGGGCCGAGT	AQIDTKGPS
913	GCCCAAGAGAGGTCGAATCTTCCGACT	AQERSNLPT
914	GCCCAAGGTAGGAATGTTATTGATACT	AQGRNVIDT
915	GCCCAATCGCTTGGGGTTGTTCGGTAT	AQSLGVVRY
916	GCCCAAAGGCTTCCGAGTCAGGTTACG	AQRLPSQVT
917	GCCCAACCTCCGGGGCTGCATGTTCGT	AQPPGLHVR
918	GCCCAAGGGCCGAATCCTGTGGGGCTT	AQGPNPVGL
919	GCCCAAAGTTTGTTGCATACGATGGCG	AQSLLHTMA
920	GCCCAAAGTAGTGGGCAGCGTGGGGCT	AQSSGQRGA
921	GCCCAAATTGAGGTGCCGCGGAAGGTG	AQIEVPRKV
922	GCCCAACTTAGTACGACGATGTTTGCG	AQLSTTMFA
923	GCCCAAACTGTTGTTTTGCCGCCTAGT	AQTVVLPPS
924	GCCCAAGGGCATTCTATTGGGATGTAT	AQGHSIGMY
925	GCCCAAACGGCTCCTAGGATTCCGACT	AQTAPRIPT
926	GCCCAAAGTACGCCTGCGCTTACGGGT	AQSTPALTG
927	GCCCAAAATTCGCGTATGCCTGCGTAT	AQNSRMPAY
928	GCCCAAGCTGATGGTAGGGCTCTTTTG	AQADGRALL
929	GCCCAACGTCATGCTAAGGCTCCTGCT	AQRHAKAPA
930	GCCCAAACGGGGCCTAGGTATCCTGTT	AQTGPRYPV
931	GCCCAATTTAAGAAGCTTATGGCGGAT	AQFKKLMAD
932	GCCCAACATGGGGGGCTTCGTTCGAAT	AQHGGLRSN
933	GCCCAAATTTCTCGGGCTCATGTTCAG	AQISRAHVQ
934	GCCCAAATTATTCATTCGCCTGCTGGG	AQIIHSPAG
935	GCCCAAGTGTGGAAGGGTCTGGAGCCG	AQVWKGLEP
936	GCCCAATGGAAGCCGCTTACGATTACT	AQWKPLTIT
937	GCCCAAAGTTTGGGTCCGACTAGGTCG	AQSLGPTRS
938	GCCCAATCTGCTCAGCGTCCGCCTTCG	AQSAQRPPS
939	GCCCAACATAATGAGCGTCCGGGGAAG	AQHNERPGK
940	GCCCAATTTCATACGATTAGTACTCCG	AQFHTISTP
941	GCCCAAGATTATGATATTTATGCTGTT	AQDYDIYAV
942	GCCCAACAGTCTGATTATACGACGTAT	AQQSDYTTY
943	GCCCAAACTGAGACGATGTTGACGAAG	AQTETMLTK
944	GCCCAAGGGCAGATTCGTACTAGTACT	AQGQIRTST
945	GCCCAACAGGATGTTTATTTGGCTAAG	AQQDVYLAK
946	GCCCAACTTCTTAATCGGAGTTCTTTG	AQLLNRSSL
947	GCCCAACGGAATCCTCCTATTCAGAGT	AQRNPPIQS
948	GCCCAACAGCTTCAGCCGACTCGTCTG	AQQLQPTRL
949	GCCCAAGTTGCTGCGATGATGCATTCT	AQVAAMMHS
950	GCCCAAACTCGTGTGTCTCAGGATCAG	AQTRVSQDQ
951	GCCCAAGAGGCTGTGTATCATGCGACT	AQEAVYHAT
952	GCCCAACAGAATAAGCCTATTCTTTCT	AQQNKPILS
953	GCCCAACTTCTGTTGGAGCCTAATGCT	AQLLLEPNA
954	GCCCAACTGAAGTATGGGCTTACTCCT	AQLKYGLTP
955	GCCCAATTTCAGGCGGGTCGTCCGAAT	AQFQAGRPN
956	GCCCAAATTACTATGTCTCATAAGACT	AQITMSHKT
957	GCCCAACGTAATAGTGGGCCTGCGCTT	AQRNSGPAL
958	GCCCAACATTCTAATAATTTGGCTCTT	AQHSNNLAL
959	GCCCAAGATTCGCATACGCGGTATATG	AQDSHTRYM
960	GCCCAACATGTGTGGAGTTCGGTTGCT	AQHVWSSVA
961	GCCCAACAGTCGGATACGGTTGCTAAG	AQQSDTVAK
962	GCCCAATTTGGGGGGAGTAATCCTACT	AQFGGSNPT
963	GCCCAACGGCCTGCGTCGGGGATGTCG	AQRPASGMS
964	GCCCAAATGTTTTCTGATGCGGTGCGT	AQMFSDAVR
965	GCCCAAATGCTTAGTACGCATGATATG	AQMLSTHDM
966	GCCCAAACTCCGCATACTGAGCTTAGG	AQTPHTELR
967	GCCCAAGGTGGTTATAAGCCGACGAAT	AQGGYKPTN
968	GCCCAAATGACTACTACGACGGTTAGT	AQMTTTTVS
969	GCCCAACGGCTTTCTATGGAGCTGAAG	AQRLSMELK
970	GCCCAATTTGGGGAGCTGAGTATTAGG	AQFGELSIR
971	GCCCAAAATAAGAGTTTGCGGCCGTCG	AQNKSLRPS
972	GCCCAAAGTCTTAAGGCTCATATTGGG	AQSLKAHIG
973	GCCCAACTTTATTCTACTTCGACGTCT	AQLYSTSTS
974	GCCCAACTTGCTGTTGCTCAGTCGCAT	AQLAVAQSH
975	GCCCAATCTTCTCTGCATCTGGGGATT	AQSSLHLGI
976	GCCCAAGGGAGGAGTTTGAGTACGTCT	AQGRSLSTS
977	GCCCAAGTGGATAAGTGGTCGCAGAGT	AQVDKWSQS
978	GCCCAAATGGAGAATTTTCGGCGTAAG	AQMENFRRK
979	GCCCAAATTACTCATACTTCTTTGGGT	AQITHTSLG
980	GCCCAAGGTACGACGGTTCAGGGGGCT	AQGTTVQGA
981	GCCCAATTGGTTCCGCGGAGTCATGCT	AQLVPRSHA
982	GCCCAACATCTTCATCATAATATGAGT	AQHLHHNMS
983	GCCCAATTGAGGATGGAGCAGACGAAT	AQLRMEQTN
984	GCCCAACTTACTAAGAGTGATCAGGGG	AQLTKSDQG
985	GCCCAACCGATTTCTTCGACTACGATG	AQPISSTTM
986	GCCCAACAGGCTAAGCCGAATCCTCAG	AQQAKPNPQ
987	GCCCAATTGAGTGATATGTGGACGGCT	AQLSDMWTA
988	GCCCAAAAGATGGGGCATGGTATGGGG	AQKMGHGMG
989	GCCCAATTTCCGGAGCAGAAGGAGGGT	AQFPEQKEG
990	GCCCAAATGCATTTGAATACTGCTCAT	AQMHLNTAH
991	GCCCAAATGCCTCCTTCTCGTCATAGT	AQMPPSRHS
992	GCCCAAGGTCCTAATTATAAGCCTACT	AQGPNYKPT
993	GCCCAACTTCCGGCTGCGCGTACGGAT	AQLPAARTD
994	GCCCAATTTATGACGAAGACGACTACT	AQFMTKTTT
995	GCCCAAGTGGATGATAAGTGGAAGGGT	AQVDDKWKG
996	GCCCAAGTGAGGCCTACTGCTGCGGAG	AQVRPTAAE
997	GCCCAAGCTGATTCTCGTACGACGAGG	AQADSRTTR
998	GCCCAAGATGGTTATCATTTGAATGAG	AQDGYHLNE
999	GCCCAACCTTTGATTAGTCTGGCGAAG	AQPLISLAK
1000	GCCCAACGTAGTATGAATTCGTCTATG	AQRSMNSSM
1001	GCCCAAGTGCGGCCGGGTATTGCGATT	AQVRPGIAI
1002	GCCCAAGGGAGTACTCCGCATAGGCCG	AQGSTPHRP
1003	GCCCAAGATCTTCGGGATACGTATCAT	AQDLRDTYH
1004	GCCCAACCTGGGTCTGCGAATTCGCCG	AQPGSANSP
1005	GCCCAAGAGAAGAGGTCGAATTGGGAG	AQEKRSNWE
1006	GCCCAACCGGGGCATAGGGGGGCGGAG	AQPGHRGAE
1007	GCCCAAGCTCCTTCTTTGTCTAATCAT	AQAPSLSNH
1008	GCCCAAGCTTATGCGTTGACGAGTGCT	AQAYALTSA
1009	GCCCAAGATCGTCTTTCGAGTCATTTG	AQDRLSSHL
1010	GCCCAAGATGCGCCGTCGTATTTGCCT	AQDAPSYLP
1011	GCCCAATCTCTGAAGCCTGGTATGCCT	AQSLKPGMP
1012	GCCCAAGATCGTTCTAATAGGAGTCCT	AQDRSNRSP
1013	GCCCAATCTTTGTTGGCGTCGCTTCGG	AQSLLASLR
1014	GCCCAAACTCTTCGTGATAATATTGAT	AQTLRDNID
1015	GCCCAAGGGCCTTCTGTTTCGGGGAAT	AQGPSVSGN
1016	GCCCAACGGAGTCTGATGCAGAGTGTT	AQRSLMQSV
1017	GCCCAATCTAATGTTCTTTTGAGTCGT	AQSNVLLSR
1018	GCCCAACATCGTGTTGGGCTGAGTGCT	AQHRVGLSA
1019	GCCCAATCTAGTCTTACGCCGCGGTTT	AQSSLTPRF
1020	GCCCAACAGGCGTTGCTTCAGCCGTCT	AQQALLQPS
1021	GCCCAAGGTATGCGTCATGGGCCGACG	AQGMRHGPT
1022	GCCCAAAATAATCGTAATGAGCCGGCG	AQNNRNEPA
1023	GCCCAAACGACGGGTCTTACTGTTGCT	AQTTGLTVA
1024	GCCCAAAGTACGGGTTCTTATCTTACT	AQSTGSYLT
1025	GCCCAAGTTGCTCCGAGGGATAAGCTG	AQVAPRDKL
1026	GCCCAACCTATTAAGGGGACTTTTTTG	AQPIKGTFL
1027	GCCCAAAAGCAGGCGGTGTTGCCTTCG	AQKQAVLPS
1028	GCCCAAGGGTCTCCTATGAAGTCTGAT	AQGSPMKSD
1029	GCCCAAGAGCTGGCTAGGATTACGATT	AQELARITI
1030	GCCCAAACTATGGGGACGCAGGCTCGT	AQTMGTQAR
1031	GCCCAATCTCGGCCGCTGGGGTCTAGT	AQSRPLGSS
1032	GCCCAACCTGGGAATTTGTATCCGTCT	AQPGNLYPS
1033	GCCCAAACTCGGGGGGCTACGTCGAAT	AQTRGATSN
1034	GCCCAAACGTTGCCGCGTAGTGGGTTG	AQTLPRSGL
1035	GCCCAACCTGGGGTGCATGGGAGTGGG	AQPGVHGSG
1036	GCCCAACTGTCGCAGCGTACTCAGAAT	AQLSQRTQN
1037	GCCCAAGTGATGCATCAGCCGAGTAGG	AQVMHQPSR
1038	GCCCAAAAGAGTAATACTTCTTATGTT	AQKSNTSYV
1039	GCCCAAGTTCAGCATGGTCGGGAGTAT	AQVQHGREY
1040	GCCCAACCTGCGAGGACTACTAATCTT	AQPARTTNL
1041	GCCCAAGCGATGTTTGTTGATGGGATG	AQAMFVDGM
1042	GCCCAAGTTCATCTGACTAGGGCGGAG	AQVHLTRAE
1043	GCCCAACTGGCGGCTCGGGGGTATAAT	AQLAARGYN
1044	GCCCAACCTGCTAGTCCTAGTCCTCTG	AQPASPSPL
1045	GCCCAAAGGGGTGTGCGTGAGAATACG	AQRGVRENT
1046	GCCCAAATTTTTCAGACGCGTCTGGAG	AQIFQTRLE
1047	GCCCAAAATGCGCTGCCTATGACTACT	AQNALPMTT
1048	GCCCAATTGAGTTCGAATATTAAGACG	AQLSSNIKT
1049	GCCCAACTGGTTAAGTCTCCTAAGCCG	AQLVKSPKP
1050	GCCCAAGTTGCTCGTTCTCCGCTTCAT	AQVARSPLH
1051	GCCCAACATACGCCGTTGTATTTGTCT	AQHTPLYLS
1052	GCCCAATATCATGAGTCGGATTTGCTG	AQYHESDLL
1053	GCCCAACATACTCTTAGTCCTTTGACG	AQHTLSPLT
1054	GCCCAAACTTTTCCGGGGAAGCTGATT	AQTFPGKLI
1055	GCCCAACTGACGACTTTGAGTACGAAG	AQLTTLSTK
1056	GCCCAACAGGAGCTTAATATTCCGGCT	AQQELNIPA
1057	GCCCAATCGTATCATCCGCCTAGGCCT	AQSYHPPRP
1058	GCCCAAACTACGACGTCGAATGGTCGT	AQTTTSNGR
1059	GCCCAAGTTCTTAAGGCTTCTATGGGG	AQVLKASMG
1060	GCCCAACCGCGGAAGTATCCTCAGGAG	AQPRKYPQE
1061	GCCCAAGTTCTGTATGCTGGTACTTCT	AQVLYAGTS
1062	GCCCAAACTGGGCCTGGGGCGTTTGCG	AQTGPGAFA
1063	GCCCAATTGGAGACGTTGTATATGGCG	AQLETLYMA
1064	GCCCAAATTGTGACGTCGACTCCGAAT	AQIVTSTPN
1065	GCCCAATATTTGACTGGTTCGATTAAG	AQYLTGSIK
1066	GCCCAACCGGCGAGGGGTACTCATGCG	AQPARGTHA
1067	GCCCAATCTGTTGTTTCTATGACTAGT	AQSVVSMTS
1068	GCCCAACGGGTTCCTGCTCTGATTAGT	AQRVPALIS
1069	GCCCAATATGTTATTAGTCGCAGCTGG	AQYVISRSW
1070	GCCCAATTGAGTCGTCCTCATGTGAGT	AQLSRPHVS
1071	GCCCAAGCGGCGATGCGTAATGCGGCG	AQAAMRNAA
1072	GCCCAAGGTTTGGCTGTGTCTCGTAAT	AQGLAVSRN
1073	GCCCAAACTAGTCCTAGGGAGGGGCTT	AQTSPREGL
1074	GCCCAACCTGTGAAGCCTATTATTGGT	AQPVKPIIG
1075	GCCCAAACTGCTGATAGGATGGATAGT	AQTADRMDS
1076	GCCCAACATAATAGTGGGAATATTATG	AQHNSGNIM
1077	GCCCAACGTCTTTCTGGGTTGATGGTT	AQRLSGLMV
1078	GCCCAAGGTATGCAGACGAGGAGTGTT	AQGMQTRSV
1079	GCCCAACAGCTTAGTCTGATGGCTTCG	AQQLSLMAS
1080	GCCCAAGGTAATTCGTTTTCGAGTTCT	AQGNSFSSS
1081	GCCCAAAGTAGTGATCGTTTGAAGTTG	AQSSDRLKL
1082	GCCCAAGGTAAGAGTGTGCAGGTGATG	AQGKSVQVM
1083	GCCCAAAGGCTGCCTCTGAATATGGAT	AQRLPLNMD
1084	GCCCAAATGCCGCGGTCTCCGGGTGCT	AQMPRSPGA
1085	GCCCAAGGGGAGGCTCGTGCGATTCGG	AQGEARAIR
1086	GCCCAAAAGGAGGCTGCGACTGTGAGG	AQKEAATVR
1087	GCCCAAGAGTATCGTATTGAGTCGGGT	AQEYRIESG
1088	GCCCAATGGATGAATTCGTTTAATGTG	AQWMNSFNV
1089	GCCCAAAAGGTGAGGGGGGCTCCTCCG	AQKVRGAPP
1090	GCCCAACTTGTGCGTGTGACGTCTCCG	AQLVRVTSP
1091	GCCCAATTTGCGAAGTGTGGTATTTAT	AQFAKCGIY
1092	GCCCAAGCTCTTCCGCCTAATGCGGCG	AQALPPNAA
1093	GCCCAACATCGTGCTTCGAAGCAGCCG	AQHRASKQP
1094	GCCCAAAATCATTCTAATCTTTTGTAT	AQNHSNLLY
1095	GCCCAACTGCGTTCTATTCCTACTCAG	AQLRSIPTQ
1096	GCCCAAGCTGAGGTGGGTCCGGTTACG	AQAEVGPVT
1097	GCCCAAGTGAGGCCGGCGACGCGTACT	AQVRPATRT
1098	GCCCAAAGTCGGACTACGGCTCAGCAT	AQSRTTAQH
1099	GCCCAAGTTGCGGCGCAGACAGGTTGG	AQVAAQTGW
1100	GCCCAAGAGCGGGCGTCGGTTGCGTGG	AQERASVAW
1101	GCCCAAACTGTGTTGAATAGGCCTGCG	AQTVLNRPA
1102	GCCCAAAAGGATGGGGGGCCTCGAGTT	AQKDGGPRV
1103	GCCCAAGGTATTTATAATGATATGCTT	AQGIYNDML
1104	GCCCAACAGCATGCGTATGCGCCTAAT	AQQHAYAPN
1105	GCCCAACTTGTGTCTAATCCTGCGAAG	AQLVSNPAK
1106	GCCCAATGGAAGAGTGGGTCGTCGATT	AQWKSGSSI
1107	GCCCAATATTATACGGCTGCTCATTCG	AQYYTAAHS
1108	GCCCAAGTGAATCAGAGGAGTGTTCCT	AQVNQRSVP
1109	GCCCAATCTTTGCCGCTGGTGACGGGT	AQSLPLVTG
1110	GCCCAAGGGAATGGGGTGGATGGGAGG	AQGNGVDGR
1111	GCCCAATTTGCGCCGCGTGGGTCGGAT	AQFAPRGSD
1112	GCCCAAAGTTTGCGTCGTGTTGATGGG	AQSLRRVDG
1113	GCCCAAAGGGAGAGTCCTCTGACGATG	AQRESPLTM
1114	GCCCAAGGTAAGACTGCGGCTCAGGTG	AQGKTAAQV
1115	GCCCAAAATGCGCGGACTCATAATGTT	AQNARTHNV
1116	GCCCAAGTGAATATGCGTCAGACGCTG	AQVNMRQTL
1117	GCCCAAAGTTTTCCTTCTCTGACTGGT	AQSFPSLTG
1118	GCCCAAGGTCGGCCTCAGTGGCCGCCT	AQGRPQWPP
1119	GCCCAAGATACGGTTCAGCGGAAGAGT	AQDTVQRKS
1120	GCCCAAGGTTTTGCTGCGCTGAAGCCT	AQGFAALKP
1121	GCCCAACCTGCTCGTCTTGAGCCGCGG	AQPARLEPR
1122	GCCCAACATGTGATTATGTCGAGTCCT	AQHVIMSSP
1123	GCCCAATCTAGTAGTGGGGGTCATTCT	AQSSSGGHS
1124	GCCCAATTTAATAATGGTTTGAGGCTT	AQFNNGLRL
1125	GCCCAAATGGGGCCGTTGGGTCATGTT	AQMGPLGHV
1126	GCCCAAAAGGTGAATAAGCATGATCCT	AQKVNKHDP
1127	GCCCAACTTGCTCAGACGCATAATCCG	AQLAQTHNP
1128	GCCCAACAGATGTTGGGTTCTACTACG	AQQMLGSTT
1129	GCCCAAAGTATTTCGGTGCCTAGGCCG	AQSISVPRP
1130	GCCCAAAAGACTGCTGCTGATCGGCCG	AQKTAADRP
1131	GCCCAAGTTGCTGTTGCTCGGACGCTG	AQVAVARTL
1132	GCCCAACGTACTGTTTCTCCTGATAGT	AQRTVSPDS
1133	GCCCAACATGCTGATAGTAAGTATCCT	AQHADSKYP
1134	GCCCAACTGCTGTCTACTCGGTTTATT	AQLLSTRFI
1135	GCCCAAGTGTATCAGTCGGCGATGGTG	AQVYQSAMV
1136	GCCCAAGTTGCTTCGAAGAATTATACT	AQVASKNYT
1137	GCCCAAGCGCAGCGGCTTTCTCAGAAT	AQAQRLSQN
1138	GCCCAAGGTGGTACGGCTTATCTGCCT	AQGGTAYLP
1139	GCCCAAACTAATGATCTTACGATGGGG	AQTNDLTMG
1140	GCCCAAATTACTTCGGATTCTAAGACG	AQITSDSKT
1141	GCCCAATGTCCTGAGTATAATGTGGCT	AQCPEYNVA
1142	GCCCAACGGATGGGGCAGCAGGTTTTG	AQRMGQQVL
1143	GCCCAAACTGTTAATTCTGAGGGGCCT	AQTVNSEGP
1144	GCCCAAGAGCTGTCGCGTACGTTTTCT	AQELSRTFS
1145	GCCCAAGGGACTACTTTTTCGTCGACT	AQGTTFSST
1146	GCCCAACTTCCGACTAATAATGCGTTG	AQLPTNNAL
1147	GCCCAAGATAAGTGGGTGCAGACTGCG	AQDKWVQTA
1148	GCCCAACATCTTCCTAATACGTATATG	AQHLPNTYM
1149	GCCCAATCTCTTAATGGTGGTGGTTAT	AQSLNGGGY
1150	GCCCAAGTGGAGTATCGTACTGATGCG	AQVEYRTDA
1151	GCCCAAAATCCTGAGCGTGTTAGTTTG	AQNPERVSL
1152	GCCCAATTGTATGCTGAGGCTACTGAT	AQLYAEATD
1153	GCCCAAGTGCATACGTCGGGGGTGAAG	AQVHTSGVK
1154	GCCCAACGTGATCTTAAGCCGGATAAG	AQRDLKPDK
1155	GCCCAACATATGCCTGGGACTACTAAT	AQHMPGTTN
1156	GCCCAACATAATCCTGGGATGCTTACT	AQHNPGMLT
1157	GCCCAATGGAAGGGTGGTCCTACGAGT	AQWKGGPTS
1158	GCCCAAAATCATATTAATCATTTGGTG	AQNHINHLV
1159	GCCCAACATACGTATCATCTTGATTCG	AQHTYHLDS
1160	GCCCAACGTGGGGTTCAGCATGTGACG	AQRGVQHVT
1161	GCCCAATCTGGGAAGACGTCGTGGTCT	AQSGKTSWS
1162	GCCCAAGCTCAGACGAAGACTAGTTTG	AQAQTKTSL
1163	GCCCAATCTGATTTGTGGGATCGGTCT	AQSDLWDRS
1164	GCCCAAGATATGCGGACTCGTCATGCT	AQDMRTRHA
1165	GCCCAAAATTTTGCGCCGGGGATGACG	AQNFAPGMT
1166	GCCCAAATTTCGCCGCCGGTTCTGGAT	AQISPPVLD
1167	GCCCAAATTGCGCGTATTGGGACTACG	AQIARIGTT
1168	GCCCAACCGATTGCTAATCATACGCCG	AQPIANHTP
1169	GCCCAACGTAATGTTCTTAATGGTGGT	AQRNVLNGG
1170	GCCCAAACGAGGGATAAGGAGTTGGTT	AQTRDKELV
1171	GCCCAAAATACTCATGTTCATTCGGGG	AQNTHVHSG
1172	GCCCAAATGACGGGTTCGTCTCGGTAT	AQMTGSSRY
1173	GCCCAAGGTGGTCAGAAGGTTGTTAGT	AQGGQKVVS
1174	GCCCAAAATTCTGGTGAGCCTAATACT	AQNSGEPNT
1175	GCCCAACCTCATCCTCTTTCGGGTCAT	AQPHPLSGH
1176	GCCCAAATTGTTCGGCTTACGGCGGCG	AQIVRLTAA
1177	GCCCAATATAGTGATAGGCATGCGGGT	AQYSDRHAG
1178	GCCCAACCGATGGCGCATAGTACTACG	AQPMAHSTT
1179	GCCCAAGGGGGGGTGCGTGTGGGTTCT	AQGGVRVGS
1180	GCCCAATTGAAGTTGACGGCGTCGCTT	AQLKLTASL
1181	GCCCAAACTACTAGGAATCTTTCGGGT	AQTTRNLSG
1182	GCCCAACTTGAGCATGTGTCGAATGTG	AQLEHVSNV
1183	GCCCAAGGGAAGGGTTTGAATCTTGTT	AQGKGLNLV
1184	GCCCAAAGGGAGACTAATTTGCTTCGT	AQRETNLLR
1185	GCCCAACATGAGGGTATTAGGCAGCGT	AQHEGIRQR
1186	GCCCAAGTGTTTAATCAGCATCCTATG	AQVFNQHPM
1187	GCCCAAAAGACGGTTACTGTTTGTGCT	AQKTVTVCA
1188	GCCCAAAAGAGTGTGACTCCTCAGACT	AQKSVTPQT
1189	GCCCAACTTAGGACGAATCCTTATCAG	AQLRTNPYQ
1190	GCCCAAGGGCTTGTTGATGCTTTGGAG	AQGLVDALE
1191	GCCCAACTGCCTCAGGGGCCGGCTACG	AQLPQGPAT
1192	GCCCAAATGGATCTGCCTGTTAAGCTT	AQMDLPVKL
1193	GCCCAAATTAGGGATAATCGTAATACG	AQIRDNRNT
1194	GCCCAATGGTCGGTTAATGATGCTCTT	AQWSVNDAL
1195	GCCCAATCTGTGGAGAATGAGATGAGG	AQSVENEMR
1196	GCCCAAAATTCGGCTCTGGGTACGAGT	AQNSALGTS
1197	GCCCAATTTGGTTCGCCTGTTTCTAAT	AQFGSPVSN
1198	GCCCAATCTCCGCCGAATTGGGATGGG	AQSPPNWDG
1199	GCCCAAGTTCCGGTTAGGTCGTCGACG	AQVPVRSST
1200	GCCCAACTTGCGCCGGAGGCGACTGTT	AQLAPEATV
1201	GCCCAACCTGGGACGTCGTCGGCTAGT	AQPGTSSAS
1202	GCCCAAAATTATCATCCTCATGAGCGT	AQNYHPHER
1203	GCCCAAGAGAAGTTTGTTCCGACTCCG	AQEKFVPTP
1204	GCCCAACTTCTTCGTAAGGAGCCGAAT	AQLLRKEPN
1205	GCCCAAGATCGTCTTAAGATGGTGAGT	AQDRLKMVS
1206	GCCCAAATTCGGCTGCGTACTTATGAG	AQIRLRTYE
1207	GCCCAAGATTTTTCTACGCATAATGTG	AQDFSTHNV
1208	GCCCAACTTAGTAATGTTAGTACGGGT	AQLSNVSTG
1209	GCCCAACCGCATCGGGTGGATAATGAG	AQPHRVDNE
1210	GCCCAACGGAATACTAGTGATTTTAAT	AQRNTSDFN
1211	GCCCAAGTGACGACTACTCGGATGTCT	AQVTTTRMS
1212	GCCCAAAGGGATCATATGTATCCTACG	AQRDHMYPT
1213	GCCCAAGTGCCTGAGAAGAATAAGCCG	AQVPEKNKP
1214	GCCCAACTGAGGGCGGTTGGGTTTCTT	AQLRAVGFL
1215	GCCCAACCTGGTACTGCGAATGCGCAT	AQPGTANAH
1216	GCCCAAATGACTTCTCGTGGGACTCCT	AQMTSRGTP
1217	GCCCAACTTCCTTTTTGTAATAATATG	AQLPFCNNM
1218	GCCCAACCGAATTCTACGAAGTATAAT	AQPNSTKYN
1219	GCCCAAAATGGGTTTTCGGGTACTCCG	AQNGFSGTP
1220	GCCCAAACGGTGCATGGTGATCCGTCT	AQTVHGDPS
1221	GCCCAACGGACGGCGAGTGAGAAGGTT	AQRTASEKV
1222	GCCCAACGGCCTCAGGAGCATAAGATG	AQRPQEHKM
1223	GCCCAACCTCATAATGTGCTTCGTCCT	AQPHNVLRP
1224	GCCCAATGGCATGCTGAGGGGTCGCGG	AQWHAEGSR
1225	GCCCAATATGGTTATACTCATACTCAG	AQYGYTHTQ
1226	GCCCAAATTTATGTGCTTGGTTCTGCT	AQIYVLGSA
1227	GCCCAACCGACGGCTTTTCCTGAGAAT	AQPTAFPEN
1228	GCCCAAGATTTTCCGCAGTTTGCGATT	AQDFPQFAI
1229	GCCCAAGCTCAGAAGCATGATTTGCAG	AQAQKHDLQ
1230	GCCCAAGCTCAGTCGCAGAAGCAGTAT	AQAQSQKQY
1231	GCCCAAATTCCTAATACTTCGTCGAAT	AQIPNTSSN
1232	GCCCAATCTCATACGAATAATCATGAT	AQSHTNNHD
1233	GCCCAAGTGAATAGTTTGATGGTGACT	AQVNSLMVT
1234	GCCCAATCTTCGGGGGTGAGGACGGCT	AQSSGVRTA
1235	GCCCAAACGGATGCGGGTCGGACGAGT	AQTDAGRTS
1236	GCCCAAATTGGGATTGCGTTTTCTGGT	AQIGIAFSG
1237	GCCCAAAGTGCTAGTTATAGTTCTTCT	AQSASYSSS
1238	GCCCAAACGACTAGTCAGTATAAGGCT	AQTTSQYKA
1239	GCCCAATCTGCGAATGGTTATGTTCCG	AQSANGYVP
1240	GCCCAAATTGATTATCCTACGGCTGGG	AQIDYPTAG
1241	GCCCAAGGTGGGTTGCAGGCGGTTTCT	AQGGLQAVS
1242	GCCCAAGGTCCTTCTCGTACGGTTCCG	AQGPSRTVP
1243	GCCCAAACTCTTCGGCCGTTTTCTCAG	AQTLRPFSQ
1244	GCCCAATTCAGCATAAGTCTTCTTTTG	AQFSISLLL
1245	GCCCAAAATCCTATTGGTATGGATTCG	AQNPIGMDS
1246	GCCCAAGAGAAGTCGTTGACGCTTCAT	AQEKSLTLH
1247	GCCCAACTTTCTGGTACTCAGGATGGG	AQLSGTQDG
1248	GCCCAAACGCCTCCGATGGCTAATAAG	AQTPPMANK
1249	GCCCAACAGAAGGTTCCTAAGCTGCAT	AQQKVPKLH
1250	GCCCAACGGGCGCGGAATGCGAATCAG	AQRARNANQ
1251	GCCCAATGGATTCCGAGTGCGGAGCTT	AQWIPSAEL
1252	GCCCAACGGTCGGCTCGGTATGATATG	AQRSARYDM
1253	GCCCAAGGGGTTAAGGGTTATCCGGCG	AQGVKGYPA
1254	GCCCAATGGGGTGAGCATGATCAGTTT	AQWGEHDQF
1255	GCCCAACGGACTCCGCCTTATAGTAAT	AQRTPPYSN
1256	GCCCAAGTGTTTGGGCAGGTTGGGTCG	AQVFGQVGS
1257	GCCCAAGTGCGTACGAATCCGTTGAAG	AQVRTNPLK
1258	GCCCAACTTCCGCAGTGGGAGCAGACT	AQLPQWEQT
1259	GCCCAAGCGCATGATCCTCGGTCTTAT	AQAHDPRSY
1260	GCCCAACCTGTTCGGGGGAGTGGTGAT	AQPVRGSGD
1261	GCCCAAACTCAGCAGAAGCTGGATAAT	AQTQQKLDN
1262	GCCCAACATTCGGCGTTGCATAAGGCT	AQHSALHKA
1263	GCCCAAGTTGTTCTGCGGCCTGAGTTG	AQVVLRPEL
1264	GCCCAACATGATAAGTGGAATTCGGAT	AQHDKWNSD
1265	GCCCAACGGTCGTCTCCTTCTTCGGGG	AQRSSPSSG
1266	GCCCAACTTTCTACTCCGTCGCCGCCT	AQLSTPSPP
1267	GCCCAATGGAGTACTTTTTCTGGTCAT	AQWSTFSGH
1268	GCCCAACTTTCTTCGTATAATGATACG	AQLSSYNDT
1269	GCCCAAGTCCCTGAGCATATGCTGCCG	AQVPEHMLP
1270	GCCCAAACGACTGTGGATACTGCGCGG	AQTTVDTAR
1271	GCCCAACTTGATCGGAAGACTTATTCT	AQLDRKTYS
1272	GCCCAAGATGTGAAGGTGTCTAGTAGT	AQDVKVSSS
1273	GCCCAATCTACTCGTGTGAATCCGGGG	AQSTRVNPG
1274	GCCCAAGGTAGGCTTAATGCGACTACG	AQGRLNATT
1275	GCCCAATCGTATTCTATGGAGTATATT	AQSYSMEYI
1276	GCCCAAAATTTTCCGCCGCTGAATATG	AQNFPPLNM
1277	GCCCAACCTTTTGTGGCTTCGCCTGGG	AQPFVASPG
1278	GCCCAATCGAGGCCTATTTCTCCTACG	AQSRPISPT
1279	GCCCAAGGGTCTTCTGTGGCGACTTCG	AQGSSVATS
1280	GCCCAAATTCCTCCGATGGTGAAGTAT	AQIPPMVKY
1281	GCCCAATTGGATCCTTATACGTCTGCT	AQLDPYTSA
1282	GCCCAACCTTTTCCTCCGACGAGGGCT	AQPFPPTRA
1283	GCCCAATGTGCTGGTCGTGTTCCGGCT	AQCAGRVPA
1284	GCCCAAAAGGCTCATCCTTCGGCTGGG	AQKAHPSAG
1285	GCCCAAACTACTACGGTGCATGTTCTG	AQTTTVHVL
1286	GCCCAAGTGGGTCATGCTTTGCCTGCG	AQVGHALPA
1287	GCCCAACCTAAGGTGCCGGCGGTTAGG	AQPKVPAVR
1288	GCCCAAGCTAGGAATGCGTCTGCTTAT	AQARNASAY
1289	GCCCAACTGGCTAAGCGGGATTTTAAT	AQLAKRDFN
1290	GCCCAACTTCCGAATCCGAATCGTCTT	AQLPNPNRL
1291	GCCCAAGGGCAGTATCGGTCGTTGCAG	AQGQYRSLQ
1292	GCCCAACGTTATGATGTGGTGTTTGCT	AQRYDVVFA
1293	GCCCAAAGTTCGTTGAATCGTGATCTT	AQSSLNRDL
1294	GCCCAACTTGGTGCTCCGACTCTTTTT	AQLGAPTLF
1295	GCCCAACAGACGCTTCTGGCGATGTCG	AQQTLLAMS
1296	GCCCAAATTCATACTCGGATGGTGACG	AQIHTRMVT
1297	GCCCAAAGTGTTAGTCATATTGGGTTT	AQSVSHIGF
1298	GCCCAACCTGCTCATCCTACGAAGTGG	AQPAHPTKW
1299	GCCCAAACGCCGCCGCGGTTTATTTCG	AQTPPRFIS
1300	GCCCAAAATACGGCTCGTTTTCATGAG	AQNTARFHE
1301	GCCCAAGTGTCTGCGAGTCTGTCGAAT	AQVSASLSN
1302	GCCCAACAGGGTCTGCGTTTGGTTGTG	AQQGLRLVV
1303	GCCCAATGGGCTGTTAGGTCTAGTAAT	AQWAVRSSN
1304	GCCCAACTGGATAATAAGCAGTTTTCG	AQLDNKQFS
1305	GCCCAAGCTACTTTTAAGGCGCAGTTT	AQATFKAQF
1306	GCCCAACGTAATCGTGTTAGTGAGTTG	AQRNRVSEL
1307	GCCCAAGTTCGTCCTCATGCTAATTTG	AQVRPHANL
1308	GCCCAAAATTTGAAGGAGGTTAATCGG	AQNLKEVNR
1309	GCCCAAATTTCTCCGTTGTTTACTAAG	AQISPLFTK
1310	GCCCAATTGGGTTCGAATGATTATCGG	AQLGSNDYR
1311	GCCCAAGGGACTTATAAGCAGCCGTCG	AQGTYKQPS
1312	GCCCAACATTCTAGTAAGCATGTTATT	AQHSSKHVI
1313	GCCCAAATTACGCATATTGCTTCGCAG	AQITHIASQ
1314	GCCCAAACGAGGCCTAGTTCTCCTTAT	AQTRPSSPY
1315	GCCCAATCGCATTTGCAGGCTCGGGAG	AQSHLQARE
1316	GCCCAAGAGAGTGTGCCTCGGACGACT	AQESVPRTT
1317	GCCCAATATATGCGGGTTATTTCGCAG	AQYMRVISQ
1318	GCCCAAGCACAGGCGCAGACCTTTTGT	AQAQAQTFC
1319	GCCCAATGGAGGGAGTTTAAGCATTCT	AQWREFKHS
1320	GCCCAACGTACTTATGGTCTTGGGGCT	AQRTYGLGA
1321	GCCCAAGCTTATTCGTCGGCTGGTAGT	AQAYSSAGS
1322	GCCCAAAGGATTTCGCTTGATCTGCGT	AQRISLDLR
1323	GCCCAACGTGAGCCTGGTTCTTATTTT	AQREPGSYF
1324	GCCCAATCTATTTTGGCGAGTGTGCCT	AQSILASVP
1325	GCCCAACTGCGTATGCATTCTGGTATT	AQLRMHSGI
1326	GCCCAATCGACGCATAGTCTGAGTGTT	AQSTHSLSV
1327	GCCCAAGTTTTTCTGTCTCATGGTAAT	AQVFLSHGN
1328	GCCCAACTGACTCATAGTAGTCTGTCG	AQLTHSSLS
1329	GCCCAAACGCATGCGGCTTCTCGTGTG	AQTHAASRV
1330	GCCCAATTTAATAGTCGTGCTCCTCAG	AQFNSRAPQ
1331	GCCCAATTGGGTGAGTCTCAGAAGCGG	AQLGESQKR
1332	GCCCAACAGAGGGGGGTGCCGACTTTG	AQQRGVPTL
1333	GCCCAAAAGGTGGTGAATCCGACTCCT	AQKVVNPTP
1334	GCCCAAACGCAGCGGGGGGGTAATGTT	AQTQRGGNV
1335	GCCCAATTTAGGACGTCGCTGCAGACT	AQFRTSLQT
1336	GCCCAACTGATGAATACGTCGCGGAAT	AQLMNTSRN
1337	GCCCAACCGGAGGTTGCTCGTCCGCGG	AQPEVARPR
1338	GCCCAAATGAATATTCCGAGTTCTCAT	AQMNIPSSH
1339	GCCCAAATGAGTGCTAAGGGATCTGGT	AQMSAKGSG
1340	GCCCAAATTATGAGTGATTTTCGTCGG	AQIMSDFRR
1341	GCCCAAGGTATTCGGGCTGGTACTCTT	AQGIRAGTL
1342	GCCCAAGCTCCTATTAGGGCGGCGTAT	AQAPIRAAY
1343	GCCCAATCTGGGTTTAAGTCTTCGCTT	AQSGFKSSL
1344	GCCCAACATAGGGTTGATCGGGTGCCG	AQHRVDRVP
1345	GCCCAATATCGTGATCCGAGTGAGAAG	AQYRDPSEK
1346	GCCCAAACTCAGAAGACGGGTGGTATT	AQTQKTGGI
1347	GCCCAAGGTATGTTTGATATGCCTCGG	AQGMFDMPR
1348	GCCCAAGTTAATCTGCGGCCTGGGAAT	AQVNLRPGN
1349	GCCCAAGCGCCGGGTGGTATTGCTATG	AQAPGGIAM
1350	GCCCAAGCACAGGCGCAGACCGTTTTG	AQAQAQTVL
1351	GCCCAAGGTTCGAATCATCGTATTCCG	AQGSNHRIP
1352	GCCCAACTTGGTCATATTAATAAGAAT	AQLGHINKN
1353	GCCCAACGGTCTGTGGCTCCTCTTATG	AQRSVAPLM
1354	GCCCAACTGTCGAGTTATCGGGTGTTG	AQLSSYRVL
1355	GCCCAAATTGAGGGGAGTAGGACGTGG	AQIEGSRTW
1356	GCCCAAGGTTCGGCGGGTTCGCGTTAT	AQGSAGSRY
1357	GCCCAACCGCCGAAGTCGACTGATATT	AQPPKSTDI
1358	GCCCAAACGATTGTTAATAAGAGTCTT	AQTIVNKSL
1359	GCCCAATTTTCTGTGAATGCTACGTCT	AQFSVNATS
1360	GCCCAATTGTCTAGGCCGCATGCTATG	AQLSRPHAM
1361	GCCCAAGTTCCTCTTTATGGTACTAAG	AQVPLYGTK
1362	GCCCAAGAGGGGCTGCGGATGTTGAGT	AQEGLRMLS
1363	GCCCAATCTACTAGTGCTCCTTTGAAG	AQSTSAPLK
1364	GCCCAATGTTCTTCGATTACTTCGCCG	AQCSSITSP
1365	GCCCAAGTTACGCGTCCGACTCAGCAG	AQVTRPTQQ
1366	GCCCAAACGATGAGTCAGAATATGGCT	AQTMSQNMA
1367	GCCCAAACGTTTGAGGCTACGAATAGT	AQTFEATNS
1368	GCCCAAGTGCGGCTGAGTCTGCCTAAT	AQVRLSLPN
1369	GCCCAAGCGACGTTTAGGGCGGAGCAT	AQATFRAEH
1370	GCCCAAACGGTTCATTCTGTTCTTTCG	AQTVHSVLS
1371	GCCCAAGGGGTTTCTTTTCCGAATCAT	AQGVSFPNH
1372	GCCCAAGAGGGTCAGAGTCTGGTTCCT	AQEGQSLVP
1373	GCCCAACATCATTATCTGACTCCTGTG	AQHHYLTPV
1374	GCCCAAAATATGCCGCCTATGAAGCAT	AQNMPPMKH
1375	GCCCAACCGATTAGTGCTCGGCTGCTG	AQPISARLL
1376	GCCCAAAAGTTGGTTTCGGGTAATAAT	AQKLVSGNN
1377	GCCCAAGATTTTGCTATGATGACGCGG	AQDFAMMTR
1378	GCCCAAGCTGCGCCTCGGGGTGTTCCG	AQAAPRGVP
1379	GCCCAACAGGGTGTTTCGCGGCGTGAG	AQQGVSRRE
1380	GCCCAAGATCATCCGGTTTTTCGTTCG	AQDHPVFRS
1381	GCCCAAGGGGTGGTTTTGAATTCTGTG	AQGVVLNSV
1382	GCCCAAAAGACTGCGAGTCTTACTGAG	AQKTASLTE
1383	GCCCAACGTTTGGGGTCTGGTACGCTG	AQRLGSGTL
1384	GCCCAAACTGCTGATAATGTGAAGATG	AQTADNVKM
1385	GCCCAAGATGATCCTAGGCTTGCTACT	AQDDPRLAT
1386	GCCCAAAATAATATGAAGGAGATTCGT	AQNNMKEIR
1387	GCCCAAAGTTCGGGTCATGCTATGCCG	AQSSGHAMP
1388	GCCCAAAGGCCTATGTCGTCGGTGCCG	AQRPMSSVP
1389	GCCCAATCTCCTATGCGTCCTAGTTTG	AQSPMRPSL
1390	GCCCAAATGGATCGGCGGATGGATCGT	AQMDRRMDR
1391	GCCCAACCTGCGCATAGTGGGAGGTCG	AQPAHSGRS
1392	GCCCAAACTCGTCGTGAGCAGTATTTG	AQTRREQYL
1393	GCCCAATTGCCTTCTACTAGTCATATT	AQLPSTSHI
1394	GCCCAAATGGTTCCTGCGCGGACTGAT	AQMVPARTD
1395	GCCCAATCTAAGAATAGTAATACTTGG	AQSKNSNTW
1396	GCCCAATTGGTTCCTTATACTGATGAT	AQLVPYTDD
1397	GCCCAAACGCGGGGTGATCCTACTAGT	AQTRGDPTS
1398	GCCCAATCGAGTCCTAATTCTGATGTT	AQSSPNSDV
1399	GCCCAAAATAAGGATTCGAATCATATG	AQNKDSNHM
1400	GCCCAACAGATGACGATTATGTCTCCG	AQQMTIMSP
1401	GCCCAATTTATGAATGATGCGGTTAGT	AQFMNDAVS
1402	GCCCAAAATCAGGTGACTACGCGGCCG	AQNQVTTRP
1403	GCCCAAGCTAGTTTGCTTCCGCGGATG	AQASLLPRM
1404	GCCCAAACGAAGCATTCTGGTCTGCCG	AQTKHSGLP
1405	GCCCAAACGAGTGATTATTCTCCGCTT	AQTSDYSPL
1406	GCCCAAACTGGTCCGTCGAAGCTGGCG	AQTGPSKLA
1407	GCCCAATCTCGGACGGGGGTTGCGATG	AQSRTGVAM
1408	GCCCAAAATACTCATTCTGATGCTCCT	AQNTHSDAP
1409	GCCCAAGTTCGGAATACGGGTTTGGCT	AQVRNTGLA
1410	GCCCAACCTGTGGATTATAAGCCGTGG	AQPVDYKPW
1411	GCCCAACTTAGTAAGATGCCTACTCTT	AQLSKMPTL
1412	GCCCAACGTGATGAGCTGCTTATGCGG	AQRDELLMR
1413	GCCCAAAATCTTAATAATGCGCTGGTT	AQNLNNALV
1414	GCCCAAGGTGCTGAGTCGGGGTTTTCG	AQGAESGFS
1415	GCCCAACATCTGATTCGGACTTCTTTT	AQHLIRTSF
1416	GCCCAAGTGTCTAGTGATGAGACGAAT	AQVSSDETN
1417	GCCCAAGCGAATCCTTCGACTGCTCAT	AQANPSTAH
1418	GCCCAAATGGTGACGTCTCATGGGATG	AQMVTSHGM
1419	GCCCAACTGATGAATCCGCGGCATGCG	AQLMNPRHA
1420	GCCCAACTTAGGGCGGCTGCGCGTTCG	AQLRAAARS
1421	GCCCAAACTTCTGGTAGGCTTATGTCG	AQTSGRLMS
1422	GCCCAAAAGTATGTGGCGACTCTTGAT	AQKYVATLD
1423	GCCCAAGGGCTTCATCAGTTGAGTGGT	AQGLHQLSG
1424	GCCCAAGAGTTTAGGACTGATAGTGGT	AQEFRTDSG
1425	GCCCAAGCTCTGACTCTTCGGGTTGCG	AQALTLRVA
1426	GCCCAATCGCTGACTCATCCGCGGGCG	AQSLTHPRA
1427	GCCCAACCTTCGGTGTATACTTCGCGG	AQPSVYTSR
1428	GCCCAAACGACTTGGTCGAGTGTTGTT	AQTTWSSVV
1429	GCCCAAGGTGCGGGGCGTACGGAGCTT	AQGAGRTEL
1430	GCCCAAGGGAAGGATAGGTCTTTGCCT	AQGKDRSLP
1431	GCCCAAGATGCTGTTTCGCGGAGTTTT	AQDAVSRSF
1432	GCCCAAGTGATGCCGGATGTTTCGGGT	AQVMPDVSG
1433	GCCCAAGGGTTGACTACTGCTTATTCT	AQGLTTAYS
1434	GCCCAAATTGGTGATTCTAGGCGGGGG	AQIGDSRRG
1435	GCCCAAACTTTTGCTACTGTGCCGCCT	AQTFATVPP
1436	GCCCAATCTCTGAAGAGTCTGCCTTCG	AQSLKSLPS
1437	GCCCAAGCGTTGGCTGGGATGCTTTCG	AQALAGMLS
1438	GCCCAAACTTTTATTATGTTGTGTGGT	AQTFIMLCG
1439	GCCCAAGGTAATGCTAAGAATGGTCCT	AQGNAKNGP
1440	GCCCAATGGACGGCTAAGGCTGTTCAT	AQWTAKAVH
1441	GCCCAAGTTCGGCCGTTGCTTACTGAT	AQVRPLLTD
1442	GCCCAAGAGCAGGGGTTGAGTGTGGGG	AQEQGLSVG
1443	GCCCAACATCATGAGATTTTGGCGCGG	AQHHEILAR
1444	GCCCAACTTGATAATAGTTCTACGAAT	AQLDNSSTN
1445	GCCCAAATGCGTGGGACGTCTTCTCCG	AQMRGTSSP
1446	GCCCAACATATGTCGGGGCAGTTGACG	AQHMSGQLT
1447	GCCCAAACGCCGTTTAGGCAGGGGGCG	AQTPFRQGA
1448	GCCCAATGTGTTCCGCATACGTCGACG	AQCVPHTST
1449	GCCCAAAGGACGTGGGCTGTGACTCCT	AQRTWAVTP
1450	GCCCAAATGAAGCTGAATCTGCGTACG	AQMKLNLRT
1451	GCCCAAAAGCTGAAGAAGGATTATGAG	AQKLKKDYE
1452	GCCCAAACTCTGCGGGCTGATCATAGT	AQTLRADHS
1453	GCCCAAGTGGCGACGCGGAAGGAGGCT	AQVATRKEA
1454	GCCCAACAGCGTCAGGGGTTTCCGGCG	AQQRQGFPA
1455	GCCCAACTTGTGGTTGCGGAGCCTCGG	AQLVVAEPR
1456	GCCCAAGGGCAGCAGGAGGGTGTGGCG	AQGQQEGVA
1457	GCCCAATTGCATTGTTTTATGACGTTT	AQLHCFMTF
1458	GCCCAACATAATGTTATGCGTACGCAG	AQHNVMRTQ
1459	GCCCAAGGGGAGTTGACGACTCGTATT	AQGELTTRI
1460	GCCCAACCGAGTTATGATACTTTGACG	AQPSYDTLT
1461	GCCCAATATATTCGTGATGATCCGATG	AQYIRDDPM
1462	GCCCAAATTGCGGATAAGGGTATGCGG	AQIADKGMR
1463	GCCCAACGTGGTCATGAGTTGGTTAAG	AQRGHELVK
1464	GCCCAAGCTCGGAATCCTCCGTATACG	AQARNPPYT
1465	GCCCAATTTGCTCTGGCTGTGAGTCCT	AQFALAVSP
1466	GCCCAAACTGATCAGGGGAGTGCTGCT	AQTDQGSAA
1467	GCCCAATGGCGTGCTGCGAGGACTGAG	AQWRAARTE
1468	GCCCAAATTACGTCGAGTATGTCTAAT	AQITSSMSN
1469	GCCCAAACTCCTAGGACTAAGCTTCTG	AQTPRTKLL
1470	GCCCAAGTTAAGTCTACGGAGGCGTGT	AQVKSTEAC
1471	GCCCAACATACGCCTCGGATTGCGCTG	AQHTPRIAL
1472	GCCCAAAGTCGGGAGTATGGTCGTCCT	AQSREYGRP
1473	GCCCAATCGTTGGCGAATGAGGCTTCT	AQSLANEAS
1474	GCCCAACTGGTTCAGGCTAAGTCGCTG	AQLVQAKSL
1475	GCCCAACAGAGTTCGTCTACGAATTTT	AQQSSSTNF
1476	GCCCAATCGATTTTTACTTCGGAGATG	AQSIFTSEM
1477	GCCCAAATGTCGACGCATAGTAAGGCG	AQMSTHSKA
1478	GCCCAATTGTATCGGGCTTTGAGTCCT	AQLYRALSP
1479	GCCCAAAGGCAGCCTAAGAAGATTGAG	AQRQPKKIE
1480	GCCCAATCTAAGAGTCATATGATGGTT	AQSKSHMMV
1481	GCCCAAACTCGGCCGTCGTATAAGGAT	AQTRPSYKD
1482	GCCCAATTGCAGCCTTATCCTAATTCG	AQLQPYPNS
1483	GCCCAAACGTATGAGGCTCAGCGTGTG	AQTYEAQRV
1484	GCCCAACTGAATATGGCTCCGAGGGCT	AQLNMAPRA
1485	GCCCAATGTATTCTGCGGTCGTTGTTG	AQCILRSLL
1486	GCCCAATTTACTTCTGTTACGGAGCAT	AQFTSVTEH
1487	GCCCAAAGTCTTGTGATTATGCCGAGT	AQSLVIMPS
1488	GCCCAAATTAGTAGTGGTCGGACGACG	AQISSGRTT
1489	GCCCAAGTTGCTCGGGCGGGGGGTATT	AQVARAGGI
1490	GCCCAAAAGAAGCCGTCTGATCTGCGT	AQKKPSDLR
1491	GCCCAAAATGCTGCTCGGCAGATGTTT	AQNAARQMF
1492	GCCCAACCGGGGCCGGCGTTGACTGGT	AQPGPALTG
1493	GCCCAATGGACTGCGGGTTCTATTAAT	AQWTAGSIN
1494	GCCCAAGTTCATGATCTGATGGCTCGG	AQVHDLMAR
1495	GCCCAAGGGCCGCAGATGCGTTTGCCG	AQGPQMRLP
1496	GCCCAAGTTGAGAATATTGGGAGTCCT	AQVENIGSP
1497	GCCCAAGTGCGGGATAATACTGCGGGT	AQVRDNTAG
1498	GCCCAAGATCAGCCTGTTATGCAGAAG	AQDQPVMQK
1499	GCCCAAAATCGGACTGTTCCTCCGGCT	AQNRTVPPA
1500	GCCCAAAAGCTGGAGTCGATTATGGGG	AQKLESIMG
1501	GCCCAACTGGTTCCTAATACGTCGAGT	AQLVPNTSS
1502	GCCCAAGCTCGGTCTTCTACTTCTTCT	AQARSSTSS
1503	GCCCAAAAGGCTTCTGGGAGGCCTAGT	AQKASGRPS
1504	GCCCAACAGGCTGCTAAGGTTGATCGT	AQQAAKVDR
1505	GCCCAAGCTCCTACTCTGTCGATGGAG	AQAPTLSME
1506	GCCCAACATTCTTCGAGTATTCCTCGG	AQHSSSIPR
1507	GCCCAACGTATTAATATTAAGCCGGAT	AQRINIKPD
1508	GCCCAATTGGTGTCGGCGGATTATTCT	AQLVSADYS
1509	GCCCAATCGCTTCCTCCGAGGCTGCCT	AQSLPPRLP
1510	GCCCAAAGTCTTCCTGAGTTTCAGGCG	AQSLPEFQA
1511	GCCCAATCTGCGATGTATCGTACTCCT	AQSAMYRTP
1512	GCCCAAGATAAGCGTATGGCTCTGTAT	AQDKRMALY
1513	GCCCAACTTCGGCTTCCGACGCCGGTT	AQLRLPTPV
1514	GCCCAATGGAGTGCGACTAGTTCTCAT	AQWSATSSH
1515	GCCCAACAGCGGGTTACGCAGCATGGT	AQQRVTQHG
1516	GCCCAATGGGTGTCGACGTCTAGGATG	AQWVSTSRM
1517	GCCCAAGGGCCGGATATTTCTCAGCCT	AQGPDISQP
1518	GCCCAAAATCGGATGGGTAGTCGGGAT	AQNRMGSRD
1519	GCCCAAGCTGGTGCTAAGCTGTCTAAT	AQAGAKLSN
1520	GCCCAAACTGTGGTGCCTAGGATTCCT	AQTVVPRIP
1521	GCCCAAATTGGGATTCATATGACTCCT	AQIGIHMTP
1522	GCCCAAATTCGGAATGCTCCGGGTTAT	AQIRNAPGY
1523	GCCCAAGGTCCGAGGATTGCGGTGCCT	AQGPRIAVP
1524	GCCCAAAATAGGAAGTCGCTTGCTGGT	AQNRKSLAG
1525	GCCCAACCTACGAGGGCTCCGATGCCT	AQPTRAPMP
1526	GCCCAACAGACGCAGCATGTTCAGCTG	AQQTQHVQL
1527	GCCCAAAGGATGGCTACTGATCGGATG	AQRMATDRM
1528	GCCCAAAGGGATACGGCTAAGCCGGTG	AQRDTAKPV
1529	GCCCAACCTCAGCGGGCGAGTCCGGGT	AQPQRASPG
1530	GCCCAACCTTTTGTTGGGATGTCGCAT	AQPFVGMSH
1531	GCCCAACCGTCGCGTATGCCTGAGTCT	AQPSRMPES
1532	GCCCAAAATGTTTTTACTCCTACGGGT	AQNVFTPTG
1533	GCCCAATATAATCGGCTTCAGCTTGTG	AQYNRLQLV
1534	GCCCAACTGGTTGGGGTTCCTGCTAAG	AQLVGVPAK
1535	GCCCAAATGTCGATGTTGCCTGTGTCG	AQMSMLPVS
1536	GCCCAACTGCAGTCGCAGTTGTCGAAT	AQLQSQLSN
1537	GCCCAATTGAAGGATCCTGGGATGCGG	AQLKDPGMR
1538	GCCCAACGGAGGGCGGATATTCCTTCG	AQRRADIPS
1539	GCCCAAGGGCTTCTTCATGATCCGCCG	AQGLLHDPP
1540	GCCCAACGTGATGCTAGTCTGCATGGG	AQRDASLHG
1541	GCCCAACTGACGCCGCAGTTTCCTTAT	AQLTPQFPY
1542	GCCCAACTTGGTAGTGTGAATCAGACG	AQLGSVNQT
1543	GCCCAACCGGAGTCTCCTAGTCGGGGT	AQPESPSRG
1544	GCCCAAAATGTTTTTGATACTAGGGGG	AQNVFDTRG
1545	GCCCAAATTAATGAGACGTCGGCGGGG	AQINETSAG
1546	GCCCAATCTGTTACGTTGTCGGCTGTG	AQSVTLSAV
1547	GCCCAATTTAATACTGGGATGATTAGG	AQFNTGMIR
1548	GCCCAAATGACTGCTATTTTGCCTGCG	AQMTAILPA
1549	GCCCAACATAGGGCGTTGACTCATACT	AQHRALTHT
1550	GCCCAAGTGACTGGTCGTAATCATGAT	AQVTGRNHD
1551	GCCCAAGGGATTGTGCCGGGTTTGGGG	AQGIVPGLG
1552	GCCCAAGGGAAGGAGGCGCCGAGTGTT	AQGKEAPSV
1553	GCCCAAGTGAATTTGGGTACGCATCGT	AQVNLGTHR
1554	GCCCAAACTTATGTGGATCGTTCGAAT	AQTYVDRSN
1555	GCCCAAGATCATTCTCTTCATAGTGCG	AQDHSLHSA
1556	GCCCAAGCTCATACGCGTCATGAGATT	AQAHTRHEI
1557	GCCCAATCGGCGGTGAGTCTTGTGGGG	AQSAVSLVG
1558	GCCCAACTGTCGGCTCTTAAGCCTTCG	AQLSALKPS
1559	GCCCAAAAGTTTCATGCGACTGCGGTT	AQKFHATAV
1560	GCCCAATATTTTGATGCTCATCTGGGG	AQYFDAHLG
1561	GCCCAATATGCTCTGTCGATGCACAGG	AQYALSMHR
1562	GCCCAAGCTTATGTTGGTGGTAAGACG	AQAYVGGKT
1563	GCCCAACATAAGCCTGATACGACTCGT	AQHKPDTTR
1564	GCCCAACCTATGAATCCTGTTTCTAAG	AQPMNPVSK
1565	GCCCAAGGGTCTCTGAATTTGATGGCT	AQGSLNLMA
1566	GCCCAAGCTAAGACTGGTCCGGATCGT	AQAKTGPDR
1567	GCCCAACATACGACGGTTCCGCAGCGG	AQHTTVPQR
1568	GCCCAATCGGTTGGTTCGACTGCTCGG	AQSVGSTAR
1569	GCCCAAAGTCCGCCTGCGAGGATGCCT	AQSPPARMP
1570	GCCCAAAGTACTGGTAATCGGTTTCCG	AQSTGNRFP
1571	GCCCAAATGCATAATGAGTTTTCGATT	AQMHNEFSI
1572	GCCCAAACGAGGAATTATACTCCTGAG	AQTRNYTPE
1573	GCCCAAACGATTTTGACGTCGCTGCCG	AQTILTSLP
1574	GCCCAAAGGGCTTCGGGTCATCCGGGG	AQRASGHPG
1575	GCCCAATATTCGCATACTGGTAGGATT	AQYSHTGRI
1576	GCCCAAGCGCCGAAGCCGATGTCTAAG	AQAPKPMSK
1577	GCCCAAGTTCGTTCTACGAGTGCTATG	AQVRSTSAM
1578	GCCCAAATGCTGAGGGAGGCTACTCTG	AQMLREATL
1579	GCCCAACTTCCTAGTGGTGTTCGTCAT	AQLPSGVRH
1580	GCCCAAGGGCTGCCGGAGGCGGGTTCT	AQGLPEAGS
1581	GCCCAAGTTATGACGAGGAATGGGCTT	AQVMTRNGL
1582	GCCCAAAAGGTTGCTACTTTGATTGAT	AQKVATLID
1583	GCCCAATTTAAGACTCCTACGAGTAAG	AQFKTPTSK
1584	GCCCAATTGGAGCCTCGGGTTCGGGGT	AQLEPRVRG
1585	GCCCAACGGTATAGTCAGGCTCCTCAT	AQRYSQAPH
1586	GCCCAAATTGAGTCTCAGAGGCGTGTG	AQIESQRRV
1587	GCCCAAAATACTAATAGTAGTGTGAGT	AQNTNSSVS
1588	GCCCAATTGCGTATGGGGATGGCTCAT	AQLRMGMAH
1589	GCCCAAGCTGGGACGTTTCTGCCGCCG	AQAGTFLPP
1590	GCCCAACGTCTGCTGCAGTCGGCTATG	AQRLLQSAM
1591	GCCCAACTTAAGATGCCTCCTCCGCTG	AQLKMPPPL
1592	GCCCAAAGGGATCGGTTGCCTGGTGTT	AQRDRLPGV
1593	GCCCAAAGTCGGGAGATTACTCAGAGT	AQSREITQS
1594	GCCCAAAAGGATAAGCATATTCATAGT	AQKDKHIHS
1595	GCCCAATCTCTGACTACGTTTACTGCT	AQSLTTFTA
1596	GCCCAAAGGGTGAAGGATTATGCTGAG	AQRVKDYAE
1597	GCCCAAGTTTCTGTGGTTATGACTGCT	AQVSVVMTA
1598	GCCCAACCTCGTCAGCATCATGTGGCT	AQPRQHHVA
1599	GCCCAACCTGATCGTCTTAGTATTCCT	AQPDRLSIP
1600	GCCCAACCTATGCTTTTTCCTGATAAG	AQPMLFPDK
1601	GCCCAACAGTTGACGAGGACTGTGATG	AQQLTRTVM
1602	GCCCAATGGTCGATGTCTGGTACTGCG	AQWSMSGTA
1603	GCCCAAAGTATTCAGACGTTTTCTGAG	AQSIQTFSE
1604	GCCCAAAATGCGATTCATGCGCTTACG	AQNAIHALT
1605	GCCCAATTGCCGAGGGGTGTTGCTTTG	AQLPRGVAL
1606	GCCCAAGAGAATATGCTGAATTTGGTG	AQENMLNLV
1607	GCCCAAGATGCGTCGGGTTATACTGTG	AQDASGYTV
1608	GCCCAAACGATTCGTGTTACTAATCTT	AQTIRVTNL
1609	GCCCAATTGACTGTGCCTTCGGATGAT	AQLTVPSDD
1610	GCCCAACTTGCTGCGGTTACTAATATT	AQLAAVTNI
1611	GCCCAAACTGCGAGTACGTTTAATACT	AQTASTFNT
1612	GCCCAACCGCCTAGTCCTCGGAGGCCT	AQPPSPRRP
1613	GCCCAATCTAGGGATATGACTGCGAGT	AQSRDMTAS
1614	GCCCAAAGTAGGGGGAGTGTTTCGACG	AQSRGSVST
1615	GCCCAAAGTTGGGGGATTGATAGTCCG	AQSWGIDSP
1616	GCCCAATCTGCTCAGCGTAATAGTGAT	AQSAQRNSD
1617	GCCCAAGTGGCTGTGCATAAGCCGTCG	AQVAVHKPS
1618	GCCCAAGTTGATCGTGCTGCTGTGGCT	AQVDRAAVA
1619	GCCCAACGTAAGCATACTGAGTTGACG	AQRKHTELT
1620	GCCCAAGCTAGTTATTCGGCGCCGTCG	AQASYSAPS
1621	GCCCAAAGTAGGCCGAATAGTCAGCAG	AQSRPNSQQ
1622	GCCCAAAGTGTGCATCGGAGTGCGGAT	AQSVHRSAD
1623	GCCCAAACTGATTTGGCTTATGTGCTT	AQTDLAYVL
1624	GCCCAATTGGCGTCTTCTGGGCGGACG	AQLASSGRT
1625	GCCCAACCTTTTAGTTTGTCTGTGGAT	AQPFSLSVD
1626	GCCCAACCGGTTCTTGCTCCGTCGCCG	AQPVLAPSP
1627	GCCCAAGTGGGTAGTCCTTCGACTCAT	AQVGSPSTH
1628	GCCCAACCTGATATTAAGATGGATCGG	AQPDIKMDR
1629	GCCCAAGTTACTAGTGTGTTTTCTCCG	AQVTSVFSP
1630	GCCCAAGCGTATAAGCCGCAGAAGACT	AQAYKPQKT
1631	GCCCAAGGGTTGAAGCGTGATTTTGTG	AQGLKRDFV
1632	GCCCAAACGGCGGGGAAGGATAGGGAT	AQTAGKDRD
1633	GCCCAACAGTCTCGTCAGCTTCAGTCT	AQQSRQLQS
1634	GCCCAAGAGCAGAAGTTGTATATTGTT	AQEQKLYIV
1635	GCCCAAAAGACGTTGATGATGGCGGAT	AQKTLMMAD
1636	GCCCAAGGTAGTCGGATGTCGCTGGTG	AQGSRMSLV
1637	GCCCAAGCGACTAAGTCGCTTCAGACG	AQATKSLQT
1638	GCCCAAATTACTGTGTCTAATTGTATT	AQITVSNCI
1639	GCCCAACTTAGGCTGAATGCGGTGATT	AQLRLNAVI
1640	GCCCAAAGTAAGATTCTGTATAGGGAG	AQSKILYRE
1641	GCCCAAGAGTATCGTGCGGAGTATCAT	AQEYRAEYH
1642	GCCCAAGGTCTTGGGCGGGTTACTATG	AQGLGRVTM
1643	GCCCAACGTAGGGGTGCTGAGTCGTCG	AQRRGAESS
1644	GCCCAACCGCTGCAGCAGGCGCATACG	AQPLQQAHT
1645	GCCCAACCTCAGAATACGAATGGGGTG	AQPQNTNGV
1646	GCCCAAGCTCCGAGTAGTGTTAATCCT	AQAPSSVNP
1647	GCCCAATGGAGTGCTACGTCGATGTAT	AQWSATSMY
1648	GCCCAAAGTGAGAAGGGGTTGGCTGTT	AQSEKGLAV
1649	GCCCAATTGCGGGGGCTGGCTGTGCCG	AQLRGLAVP
1650	GCCCAAGTTCCGCATATTACTCTTCAG	AQVPHITLQ
1651	GCCCAAAATAATGATTTGGTTAAGATT	AQNNDLVKI
1652	GCCCAAAATGTTACTGATAATCGGAAT	AQNVTDNRN
1653	GCCCAATATAATTCTCGGGTTGGTCCT	AQYNSRVGP
1654	GCCCAATGGGGTGGGAAGATGGCTCAG	AQWGGKMAQ
1655	GCCCAACCGCCGATGGCTGAGGGGTCG	AQPPMAEGS
1656	GCCCAACCGCGGCTGCCTTTTTCTGGG	AQPRLPFSG
1657	GCCCAACGTCCGGCGGCGCATCATGAG	AQRPAAHHE
1658	GCCCAACGTGGTCTTGCTAATGCTCTG	AQRGLANAL
1659	GCCCAATTGCTTAATACGACGACGGGT	AQLLNTTTG
1660	GCCCAACGGGATCGTGAGTGTACGCTG	AQRDRECTL
1661	GCCCAATCGCTGCCGTATTTGAGTAAT	AQSLPYLSN
1662	GCCCAAGATATTAGGGTTTCGACGGGT	AQDIRVSTG
1663	GCCCAAACTATGGAGAAGACGCCTAAG	AQTMEKTPK
1664	GCCCAATTTCCGAATCATCCTACGTTG	AQFPNHPTL
1665	GCCCAATCGGCTCCGCATAGTGCTATG	AQSAPHSAM
1666	GCCCAACTGATTCCTAGTCTGACGATT	AQLIPSLTI
1667	GCCCAAAATGTGTATGCTAGTACTTTT	AQNVYASTF
1668	GCCCAAGGTAGTTTTGGTCTTAGTAAT	AQGSFGLSN
1669	GCCCAACCGAAGAATAGTAGTGCGGAG	AQPKNSSAE
1670	GCCCAAGCGTTTTCTTATGGGTATGAG	AQAFSYGYE
1671	GCCCAAGGTAGGACGCCGCCTAGTCCG	AQGRTPPSP
1672	GCCCAAAATATTTCGTCTCTTGCTGCG	AQNISSLAA
1673	GCCCAATCTGGGGAGTTTCGTACGAAG	AQSGEFRTK
1674	GCCCAAAGGTTGCATTCTATGACGAAT	AQRLHSMTN
1675	GCCCAACGGCAGTCGTCGTTTACGGGT	AQRQSSFTG
1676	GCCCAACATGGTCATACTGTTCCTATT	AQHGHTVPI
1677	GCCCAATCGGCGACTGAGCGGGGTATG	AQSATERGM
1678	GCCCAACTGAATAATTCGCCGAATATT	AQLNNSPNI
1679	GCCCAAAATGTGGCGGGTTCGGTGTTT	AQNVAGSVF
1680	GCCCAAAAGGCGCATTCGGGGTTGGGT	AQKAHSGLG
1681	GCCCAAGGGCGGGGTACTACTGTTCCT	AQGRGTTVP
1682	GCCCAAGTGGTTATTCGGAGTTCTCCG	AQVVIRSSP
1683	GCCCAACGGCAGACGACTGCTAATGAT	AQRQTTAND
1684	GCCCAAAAGGCACAGGCGCAGACAGGT	AQKAQAQTG
1685	GCCCAATATCTTGCGCCGTCTAAGCTG	AQYLAPSKL
1686	GCCCAAAATTATCAGGCGACTACGGGT	AQNYQATTG
1687	GCCCAAGGTCGGTCTACTCTGAGTGAG	AQGRSTLSE
1688	GCCCAACCTACTGAGGTGCGTTATGCG	AQPTEVRYA
1689	GCCCAAGTGATTAGTAATAGTCGTCAT	AQVISNSRH
1690	GCCCAAACGCTGCATGCTCGGTTTGAT	AQTLHARFD
1691	GCCCAAGGTAAGCATTCGAATTCTTCT	AQGKHSNSS
1692	GCCCAAGCTAGTTATGAGCATACTCCT	AQASYEHTP
1693	GCCCAACCTGCGCAGCATGGGCGGATG	AQPAQHGRM
1694	GCCCAATATCTTGGTACTGCTGGGACT	AQYLGTAGT
1695	GCCCAACGTCCGGGTGCTCTGACGCGT	AQRPGALTR
1696	GCCCAAAGTCCTTCGGAGTCTACTCTT	AQSPSESTL
1697	GCCCAAGGGTATGTTTCGTCGATTGTG	AQGYVSSIV
1698	GCCCAATCGGTTAGTCATCGGCATTCG	AQSVSHRHS
1699	GCCCAAGCGCTTGCTCCGAATCTGTCG	AQALAPNLS
1700	GCCCAAAGGATTCATAGTGAGAATAAG	AQRIHSENK
1701	GCCCAATATACTCTTGAGACGGCTTCG	AQYTLETAS
1702	GCCCAAGTGAAGACGAATCTGACTTAT	AQVKTNLTY
1703	GCCCAATGGCCTTCTACGCAGGTGACG	AQWPSTQVT
1704	GCCCAAGGTACTAATACGATTTCTAGG	AQGTNTISR
1705	GCCCAAACGATTGCTTCTATGACGCCT	AQTIASMTP
1706	GCCCAAGCTCCGCCTACGGGTTTGCTT	AQAPPTGLL
1707	GCCCAATCGCGTACGACGACGTTGCCT	AQSRTTTLP
1708	GCCCAATCTTTTGCTGCGGCTCAGCCT	AQSFAAAQP
1709	GCCCAAAGGGCGGTTAAGTTGCAGGCT	AQRAVKLQA
1710	GCCCAAGCGCTGTCGTCTACTTTGGCT	AQALSSTLA
1711	GCCCAAAGTGGTGCGGCGACTGATCAT	AQSGAATDH
1712	GCCCAAAAGCATGGGCTTCAGACTGGG	AQKHGLQTG
1713	GCCCAAGGGTCTGGTACGCGTCATGTG	AQGSGTRHV
1714	GCCCAACGGAGTACGAGTGAGGGTCGT	AQRSTSEGR
1715	GCCCAATATAGGTCGAATGAGATGTTT	AQYRSNEMF
1716	GCCCAACCTCGTACGCTTCCTGGTCTT	AQPRTLPGL
1717	GCCCAACTTCGTAATGGTCTTAATATT	AQLRNGLNI
1718	GCCCAAACTAATAATCCTTCGAATCCG	AQTNNPSNP
1719	GCCCAAGTTATTATGCATAGTCCTCGT	AQVIMHSPR
1720	GCCCAAGAGAGTAATCGGAATTTTGGT	AQESNRNFG
1721	GCCCAAGATCATACTTATATTCGTGAG	AQDHTYIRE
1722	GCCCAAAATCGTCTGAATTCTAATAGT	AQNRLNSNS
1723	GCCCAAACTCCTCCTTTTCAGACTGGG	AQTPPFQTG
1724	GCCCAATTTGCTCAGGATATTAGGCAT	AQFAQDIRH
1725	GCCCAAACTCAGTGGGTGAATGGTCAT	AQTQWVNGH
1726	GCCCAAATGAATTTTAATCGGGAGACG	AQMNFNRET
1727	GCCCAAGATTCTACTGCGAGTCTGAGG	AQDSTASLR
1728	GCCCAAATTCAGAATAAGAATATTGTG	AQIQNKNIV
1729	GCCCAAAAGACTGTTAGTCTTCCGCGT	AQKTVSLPR
1730	GCCCAAAGTCCTATTTTGCGGGTGATG	AQSPILRVM
1731	GCCCAAACGGCGTGGAATTCGCAGATT	AQTAWNSQI
1732	GCCCAAATGTTGCTTAATGCGACTACG	AQMLLNATT
1733	GCCCAAGGTCAGCTTTATAATGCGCTG	AQGQLYNAL
1734	GCCCAAGTTGTTCCGGGTACTGTTTGT	AQVVPGTVC
1735	GCCCAATTGCCTGTTGCGTCGTATACG	AQLPVASYT
1736	GCCCAACATGTGAGTCTTGTGCCGCAT	AQHVSLVPH
1737	GCCCAACCGGTGCTTGCGAGGGCTGGG	AQPVLARAG
1738	GCCCAAGGTGCGCTTAAGTCGTCGGCT	AQGALKSSA
1739	GCCCAAGGTCGTGATGTTCGTGATTTT	AQGRDVRDF
1740	GCCCAATTGAATCTGCCTAGGGTTGCG	AQLNLPRVA
1741	GCCCAACGGCAGGATAGTATGTCGCCG	AQRQDSMSP
1742	GCCCAACTTGCGACTCCTAAGCCTTTT	AQLATPKPF
1743	GCCCAACATGAGTATGGTTCTAGTGGG	AQHEYGSSG
1744	GCCCAAGGGATGAAGACGACGATGTCT	AQGMKTTMS
1745	GCCCAACGTCTGGATACGATTAAGCCG	AQRLDTIKP
1746	GCCCAAGATACGACGGAGAATACGACG	AQDTTENTT
1747	GCCCAATATCAGCAGCATTCTGATTCT	AQYQQHSDS
1748	GCCCAAGATAAGAAGACTGCGACTTCG	AQDKKTATS
1749	GCCCAACCGAATACTAGTATTGCGCAG	AQPNTSIAQ
1750	GCCCAAACTCCTGTGGAGGTGATGGCT	AQTPVEVMA
1751	GCCCAAAATTATGGGGGGAAGACGATG	AQNYGGKTM
1752	GCCCAAATTATTCCTTTGCATACGCCG	AQIIPLHTP
1753	GCCCAATATTATTCGAAGTCTCTGGAT	AQYYSKSLD
1754	GCCCAATGGAAGTCTGGTATTACGAGT	AQWKSGITS
1755	GCCCAAGGGCAGACGGGGAATGCGTGG	AQGQTGNAW
1756	GCCCAAACGAGTAGTATGATTGCTACG	AQTSSMIAT
1757	GCCCAACTTTCTATGTCTACTTCGGTG	AQLSMSTSV
1758	GCCCAATTGAGTTCTTTTCGGGGTCAG	AQLSSFRGQ
1759	GCCCAAGGTCTTCTGGGGTCTCCGCGT	AQGLLGSPR
1760	GCCCAAAGGTTTCAGGCGCAGACCGGT	AQRFQAQTG
1761	GCCCAACCGCATGCGACGGTGAGTGAG	AQPHATVSE
1762	GCCCAAAGTCGTCATAGTGCTACTCCT	AQSRHSATP
1763	GCCCAACTTAATAAGATGATGGGGCCT	AQLNKMMGP
1764	GCCCAAGCTCCTGATCATACTAGTTAT	AQAPDHTSY
1765	GCCCAAACTAGTAGTACGAGGGTGCTG	AQTSSTRVL
1766	GCCCAACTTAAGATGAGTATGCGTGAG	AQLKMSMRE
1767	GCCCAAATTGGTAGTGATTATCCGCGG	AQIGSDYPR
1768	GCCCAATCTGTGCCGGGGGGGAAGCAG	AQSVPGGKQ
1769	GCCCAAAATGATCGGCCGATTCTTAAT	AQNDRPILN
1770	GCCCAAAATGTGCTTAAGGATCGGACG	AQNVLKDRT
1771	GCCCAAAAGGGGTCTTATCAGACGCCT	AQKGSYQTP
1772	GCCCAAGCTAGGTCTCCGCATCAGTAT	AQARSPHQY
1773	GCCCAAAGTGCTGAGGCTGGGCGTGAG	AQSAEAGRE
1774	GCCCAATCGTATTCGTATAAGGAGACG	AQSYSYKET
1775	GCCCAATTTGATGCTAATCGGCCGACT	AQFDANRPT
1776	GCCCAAGTGCGGCATGATACTACGGAG	AQVRHDTTE
1777	GCCCAACAGATTCATCTTCAGGATAAG	AQQIHLQDK
1778	GCCCAAACTGAGTGGATTCATGATACT	AQTEWIHDT
1779	GCCCAATCTGATCGGGGGTTTACGAGT	AQSDRGFTS
1780	GCCCAAACTGATAATCTTAAGTATACT	AQTDNLKYT
1781	GCCCAATATAAGATTGCTGTGAGTCTG	AQYKIAVSL
1782	GCCCAATTTCCTCCTATGTCGTTGAAT	AQFPPMSLN
1783	GCCCAAAATGTGAGTAGTGTTAATATT	AQNVSSVNI
1784	GCCCAATTGAATGCGATTGATAGGAAT	AQLNAIDRN
1785	GCCCAAGGGATTATGACTAGGAATGAG	AQGIMTRNE
1786	GCCCAACGTGATCGTGCGTATCCTGTT	AQRDRAYPV
1787	GCCCAACTTCGTGGTGCTACGCTTGAG	AQLRGATLE
1788	GCCCAACTTGTGCCGGGGATGTCGAGG	AQLVPGMSR
1789	GCCCAATCGATGTATTCGAATCGTGAG	AQSMYSNRE
1790	GCCCAAGGGTATAAGAGTATTCTTACT	AQGYKSILT
1791	GCCCAAGCTATGATTAGGTCGGATATT	AQAMIRSDI
1792	GCCCAATTGAATTTTAGGCTTGTGGAG	AQLNFRLVE
1793	GCCCAAAAGAAGTTGAGTCTGACTGTT	AQKKLSLTV
1794	GCCCAACGTGGGGGGATTATGGAGGCG	AQRGGIMEA
1795	GCCCAAACGACTGGGCATACGGTTCAT	AQTTGHTVH
1796	GCCCAATTTGGTTTGCGGCCTTCGGAG	AQFGLRPSE
1797	GCCCAACATCCTGATTATCAGTCTAGG	AQHPDYQSR
1798	GCCCAACATCAGCCGATTCAGCAGTTG	AQHQPIQQL
1799	GCCCAATCGAATCTTACGTTTACGTCT	AQSNLTFTS
1800	GCCCAACCTTCGATTCTTTCTTCGCGT	AQPSILSSR
1801	GCCCAATCTAGGCAGTCTGTGCAGACT	AQSRQSVQT
1802	GCCCAAGGTGAGTTTCATCTGACTGGG	AQGEFHLTG
1803	GCCCAATTGCAGCATGGTGCTAGGGAT	AQLQHGARD
1804	GCCCAATTTGTGGGTGGGACGACTAAT	AQFVGGTTN
1805	GCCCAATATAATCCTGTTAAGCTGTCT	AQYNPVKLS
1806	GCCCAACGTCAGTATGCGCAGTCGGCT	AQRQYAQSA
1807	GCCCAACCTGAGGGTGCTCTGTTGCCG	AQPEGALLP
1808	GCCCAAGCTTTGCGGGATAGTTTTCAG	AQALRDSFQ
1809	GCCCAAGCTAATCCTAATCTTGTTCAG	AQANPNLVQ
1810	GCCCAAAATACTGTGGTTAAGCAGCAT	AQNTVVKQH
1811	GCCCAAAATCATCCTTGGCCTGGTGCA	AQNHPWPGA
1812	GCCCAAAATAAGGGTTCGCTGGGGGCT	AQNKGSLGA
1813	GCCCAACAGAAGGGTTTTGATAGGGGG	AQQKGFDRG
1814	GCCCAACTGTCTCATTCGACTACTCAG	AQLSHSTTQ
1815	GCCCAATGGAAGACGTTGAATTCTGCG	AQWKTLNSA
1816	GCCCAATATCAGATTGTGAATCAGGCT	AQYQIVNQA
1817	GCCCAACCTATGTTGGCGATGTCGACG	AQPMLAMST
1818	GCCCAAAGGGCGGATGAGGCGGGTTGG	AQRADEAGW
1819	GCCCAATTTCCTCATGGGCAGGATACT	AQFPHGQDT
1820	GCCCAAATGTCGCTTAAGGATCCTAGT	AQMSLKDPS
1821	GCCCAAACGCATCATTTGACTAGTCCT	AQTHHLTSP
1822	GCCCAAGAGAAGCTGCAGCTGCGTCCT	AQEKLQLRP
1823	GCCCAAGAGGTTTATACTCCACATGCT	AQEVYTPHA
1824	GCCCAAAAGATTGTTCTTTCGCAGCCG	AQKIVLSQP
1825	GCCCAACATATTCATCATACTAAGCAG	AQHIHHTKQ
1826	GCCCAAACTGCTTATCGGACGAATACT	AQTAYRTNT
1827	GCCCAAAGTCGTAATTTGGTTGGGCAG	AQSRNLVGQ
1828	GCCCAACATTGGCCGAATGGTCTTGCG	AQHWPNGLA
1829	GCCCAATTTGATGTTAATCGGTCGCAT	AQFDVNRSH
1830	GCCCAACGGACTCAGATGCTTAATGCG	AQRTQMLNA
1831	GCCCAAGATATGAGGCAGATTTCTCTT	AQDMRQISL
1832	GCCCAAAGGTCTCAGAAGGAGGCGGCT	AQRSQKEAA
1833	GCCCAATATCGTACTCCTCCTTCTGCG	AQYRTPPSA
1834	GCCCAAGGGTGGCAGGGTAGGACTGCG	AQGWQGRTA
1835	GCCCAAGTGTATGCGGCTATTTCGTCT	AQVYAAISS
1836	GCCCAAAAGCCTGCTCCGAAGGATTGG	AQKPAPKDW
1837	GCCCAATCTTCTACGAGTAGTCGTGTT	AQSSTSSRV
1838	GCCCAACGTACGCATATGACTAATTCT	AQRTHMTNS
1839	GCCCAACGTGCTACTCCGGCTTCTACT	AQRATPAST
1840	GCCCAAATGCAGTATGATTCGATGCAG	AQMQYDSMQ
1841	GCCCAACTGGAGGTGCGGAAGGGGGCG	AQLEVRKGA
1842	GCCCAATTGCAGATTAATCATCTTAAG	AQLQINHLK
1843	GCCCAAGTTACTCCTCCGTATGTGAAG	AQVTPPYVK
1844	GCCCAAGCGGGTCATGAGGTGCTTCGG	AQAGHEVLR
1845	GCCCAACAGGATCATGGTCATAGTCCG	AQQDHGHSP
1846	GCCCAAACTCCTCTTATTACGAAGATG	AQTPLITKM
1847	GCCCAAGCTGCGGTGCGTGGTCCGGGT	AQAAVRGPG
1848	GCCCAAAGGGCTAATGCTTCGATTACG	AQRANASIT
1849	GCCCAAATTGATGCTTTGATTGGGGGT	AQIDALIGG
1850	GCCCAAATGTTGGCGCATCGGGTTACG	AQMLAHRVT
1851	GCCCAATCGGAGCCGTCGACGGGGGTG	AQSEPSTGV
1852	GCCCAACCTCCTGAGGCTAGGCAGCGT	AQPPEARQR
1853	GCCCAATTTAAGTCTGAGCGTCGGGAT	AQFKSERRD
1854	GCCCAACAGGCGACTTCTCATCTTCCG	AQQATSHLP
1855	GCCCAATTGACGTCTAATTGGGGTCCG	AQLTSNWGP
1856	GCCCAAAGTATGGCGAGTAATGCGTTG	AQSMASNAL
1857	GCCCAAACTGGGCAGTTTAAGCGTGAT	AQTGQFKRD
1858	GCCCAAAAGGCTAATACGACTACTGTT	AQKANTTTV
1859	GCCCAACATCGTCCTCCGGCTCTTACG	AQHRPPALT
1860	GCCCAATCGCGTACTATGGCTGTTCAG	AQSRTMAVQ
1861	GCCCAAGGGTTGGTTTATCGGCGTGAG	AQGLVYRRE
1862	GCCCAAAGTGAGTCTGTTCGGAAGTTT	AQSESVRKF
1863	GCCCAAAATAAGTCGTTTGCTGCGTTG	AQNKSFAAL
1864	GCCCAAAGTAAGCATTTGAGTCAGGCT	AQSKHLSQA
1865	GCCCAACAGAAGAGGGAGAATTATCTG	AQQKRENYL
1866	GCCCAAGGGGATCGGAAGACTCCGGGG	AQGDRKTPG
1867	GCCCAACCTAATGCGCAGCTGTCTGTT	AQPNAQLSV
1868	GCCCAAATTACTTCTCGGGGGCCGCCG	AQITSRGPP
1869	GCCCAATGTAGGAGTCAGTGTGATATG	AQCRSQCDM
1870	GCCCAACAGGTTTCTACTATTACTAGT	AQQVSTITS
1871	GCCCAACTGACTTCTTCGGTGGGGCGG	AQLTSSVGR
1872	GCCCAATTTAATCGTCCTGGTCTGTCT	AQFNRPGLS
1873	GCCCAATCTAATATTACGCATACTCTT	AQSNITHTL
1874	GCCCAAAGGGATGCGATTCATCAGGGG	AQRDAIHQG
1875	GCCCAATATAATAATGGGCCTAGTTCG	AQYNNGPSS
1876	GCCCAATTGAATTTTTCGCCGGATAAG	AQLNFSPDK
1877	GCCCAAGATTTGCATAGGCGGGTTCTG	AQDLHRRVL
1878	GCCCAACATGGGCATGGTGTGAGTTAT	AQHGHGVSY
1879	GCCCAATCGAGGCCTAATCATATGGCT	AQSRPNHMA
1880	GCCCAACGTCAGCTGAATGAGGGGGAT	AQRQLNEGD
1881	GCCCAAGTGACTCTGGATTGGACGGGT	AQVTLDWTG
1882	GCCCAAAATGAGAGGATTAATTATGCG	AQNERINYA
1883	GCCCAAATGGAGTGGAAGCTGCAGCCG	AQMEWKLQP
1884	GCCCAACTGTATGAGGATAGGTTTGAT	AQLYEDRFD
1885	GCCCAATCGAAGACTACGAATATGGGT	AQSKTTNMG
1886	GCCCAATTGACGGATCATTTGCCGAGG	AQLTDHLPR
1887	GCCCAAGTTATGATTGCACAGGCGCAG	AQVMIAQAQ
1888	GCCCAAAATGTTACTTATCGTAAGGAT	AQNVTYRKD
1889	GCCCAACGGCATATGTCGAATCCGCCT	AQRHMSNPP
1890	GCCCAAGTTGGTTCGCATTTTGTGCCT	AQVGSHFVP
1891	GCCCAAAATGTGAGTCATCCGCCGAAT	AQNVSHPPN
1892	GCCCAATCGCCGCTTAAGCGTACGTCT	AQSPLKRTS
1893	GCCCAAAATCGGAATCCGAGTGCTCGT	AQNRNPSAR
1894	GCCCAAAATCATCTGCGGTCGTTGCTT	AQNHLRSLL
1895	GCCCAATTGCCGATTACTGATACGAGT	AQLPITDTS
1896	GCCCAATCTATTGCTTCTCGGATGCAG	AQSIASRMQ
1897	GCCCAAAGTGTGCCTCTTAAGACGGGG	AQSVPLKTG
1898	GCCCAAACGCATCCTCCGCGTAGTAAT	AQTHPPRSN
1899	GCCCAATGGGTGCTTTCGACGGGGGAG	AQWVLSTGE
1900	GCCCAAGATCTCGTTGTGCTGCGTCCT	AQDLVVLRP
1901	GCCCAAACTCAGCTGACTACTAGTCTT	AQTQLTTSL
1902	GCCCAACTGCATATGACGACGGCGTCT	AQLHMTTAS
1903	GCCCAATCGCATACTACTGCTGTGGTT	AQSHTTAVV
1904	GCCCAAGATAATAAGGATCTTCCGATG	AQDNKDLPM
1905	GCCCAAAAGGTGGATCTGCAGCCTCGG	AQKVDLQPR
1906	GCCCAACCTATTCTTGGTCATCTGCCG	AQPILGHLP
1907	GCCCAAACTGGTATTCCGGCTAAGTTG	AQTGIPAKL
1908	GCCCAAAGGTCTGCTGATCCTCTTCCG	AQRSADPLP
1909	GCCCAACTTTTTGAGGGTGCGCGGCAG	AQLFEGARQ
1910	GCCCAATGGGGTTCGACGGGTCCGCTT	AQWGSTGPL
1911	GCCCAAGTTACGGCTGCTACTACTAAG	AQVTAATTK
1912	GCCCAAACGGCTTGGGCTGCGGTGGAG	AQTAWAAVE
1913	GCCCAAAAGCGTCTTGATGCGAAGGCT	AQKRLDAKA
1914	GCCCAATTGAATAATTATAGTGGTTTG	AQLNNYSGL
1915	GCCCAAGGGACGCCGTCTTATAATAAG	AQGTPSYNK
1916	GCCCAACCTCTTGCGAATCTGATTGTG	AQPLANLIV
1917	GCCCAAGTTCGTAATGAGGTTCATCGT	AQVRNEVHR
1918	GCCCAAAATGATTTTCTGGCTACGAAG	AQNDFLATK
1919	GCCCAAAATAATGATGTTACTTCTGCT	AQNNDVTSA
1920	GCCCAAACTGGTAATCATTATAAGGAT	AQTGNHYKD
1921	GCCCAACATGGTGAGCGGCCGCGGTTG	AQHGERPRL
1922	GCCCAATTTGGTAATTCGCAGTTGGTT	AQFGNSQLV
1923	GCCCAACGGAATAAGCTGTCTTCGGAT	AQRNKLSSD
1924	GCCCAAAGGAATTCTGCTTCGAAGGAG	AQRNSASKE
1925	GCCCAATTGAAGACTGCGATGGTGTCG	AQLKTAMVS
1926	GCCCAATATACGATGGCTATTGATGCT	AQYTMAIDA
1927	GCCCAAGAGTCGGGTAGTCATACTGAT	AQESGSHTD
1928	GCCCAAGGTTATAGTATGCTGACTCCG	AQGYSMLTP
1929	GCCCAAACGGGTTATGCGTCTTCGCCT	AQTGYASSP
1930	GCCCAATGTCCGCCTCAGTTTGCGAGT	AQCPPQFAS
1931	GCCCAATCTGATTTGAGTCAGCGGTCT	AQSDLSQRS
1932	GCCCAATGGTCTGATGGGCCGGATAGT	AQWSDGPDS
1933	GCCCAATCTAAGAGTACGGGTGTGACG	AQSKSTGVT
1934	GCCCAAACGCCTTTTTCTAAGAATTAT	AQTPFSKNY
1935	GCCCAAAAGCTGGAGAGGTTTCCGCCG	AQKLERFPP
1936	GCCCAAGCTTCTTGGAATTCTTCTACG	AQASWNSST
1937	GCCCAAAGTCGGTTGATTGGGGGGACG	AQSRLIGGT
1938	GCCCAAATTTCGGTTCCTCTTTCTAGT	AQISVPLSS
1939	GCCCAAGATCGTAATTCGCAGAAGAGT	AQDRNSQKS
1940	GCCCAAAGTAATGTGAAGCAGCAGTCG	AQSNVKQQS
1941	GCCCAAAATCAGAAGTTGAATCAGATG	AQNQKLNQM
1942	GCCCAAATTATGACTAATGGGCATCGG	AQIMTNGHR
1943	GCCCAACATATTAGGCCGCCGCCGAAT	AQHIRPPPN
1944	GCCCAAAAGAGTGAGAATCGGCATTCT	AQKSENRHS
1945	GCCCAAGCGTTTTTGCCTACGATGAGG	AQAFLPTMR
1946	GCCCAAGGGTTTCCTCGGCTTCAGGAT	AQGFPRLQD
1947	GCCCAAACTAGGATTCATCCTCTGAAT	AQTRIHPLN
1948	GCCCAAATTGTTCAGGGTCCGCTGAAG	AQIVQGPLK
1949	GCCCAAATTTCTAAGCCTAGTCCGTTT	AQISKPSPF
1950	GCCCAATTTTCTACTCATAGTCTTGAG	AQFSTHSLE
1951	GCCCAACCGAGTCCGGCTGTTACGTCT	AQPSPAVTS
1952	GCCCAAGATATGGCTGTGCAGTTTCCG	AQDMAVQFP
1953	GCCCAATCTTCTGGGGGTAATTCTACT	AQSSGGNST
1954	GCCCAAAGGTCGACGGATACGAAGATG	AQRSTDTKM
1955	GCCCAAGCTCCTAAGGGTGGTCTGGGT	AQAPKGGLG
1956	GCCCAACTTGTTTCGAATCTTATGCCG	AQLVSNLMP
1957	GCCCAAAAGACTTCTGCTCCTTCGAAG	AQKTSAPSK
1958	GCCCAACGGCCGACTAGTACGGCGCCG	AQRPTSTAP
1959	GCCCAAAATACTAGTCTGTTTCATGCT	AQNTSLFHA
1960	GCCCAACCTCCTGTTGTTCAGAGTGGT	AQPPVVQSG
1961	GCCCAATGGACTTCGTCTACTGGGTTG	AQWTSSTGL
1962	GCCCAAGTTATGAAGACTGTGATGCAG	AQVMKTVMQ
1963	GCCCAAAATGGTCCGGTGTTGTCGACG	AQNGPVLST
1964	GCCCAACCTCCGTTTCGTAATGATTTT	AQPPFRNDF
1965	GCCCAACAGACTACGGGGCGTTTGGGT	AQQTTGRLG
1966	GCCCAAGTTCCTCTGCTGCCGGTTACT	AQVPLLPVT
1967	GCCCAAGAGCTTCCGAAGGCTAATGCT	AQELPKANA
1968	GCCCAACCTAAGACTCATCCGGGTCAG	AQPKTHPGQ
1969	GCCCAAAGGTTTGAGCATATGACGGGG	AQRFEHMTG
1970	GCCCAAGATCGTTATCGTAATGCTGCT	AQDRYRNAA
1971	GCCCAACGTCAGGAGCAGCGTGATGCG	AQRQEQRDA
1972	GCCCAAGAGACGGCGACTGTTTCGTCG	AQETATVSS
1973	GCCCAACTGTATAGTCCGCTTCTTGGG	AQLYSPLLG
1974	GCCCAAAGGTCTGATTGGCTGGTTGCT	AQRSDWLVA
1975	GCCCAACCTCATCTTGCTCTGGATCCT	AQPHLALDP
1976	GCCCAACCTACTGATGTGCGGCGGATG	AQPTDVRRM
1977	GCCCAAAGGAAGGATAATAGGAATGGT	AQRKDNRNG
1978	GCCCAACTGTATCCTGGTCGGGATGGG	AQLYPGRDG
1979	GCCCAAATGGATGAGCGGCCTTCTCGT	AQMDERPSR
1980	GCCCAAGGGATGATTCGGAATGTTAGT	AQGMIRNVS
1981	GCCCAAAGGAATAAGCCTGGTGATGAT	AQRNKPGDD
1982	GCCCAACCGAGGACTAATATGCATGCT	AQPRTNMHA
1983	GCCCAAATTAGGCAGCTTAGTAATTCG	AQIRQLSNS
1984	GCCCAACGGCCGTTTCATGGTGCTGAT	AQRPFHGAD
1985	GCCCAACCTTTGCTTTCTCAGGCTCCT	AQPLLSQAP
1986	GCCCAACTTAATTTTGATGATCATTTG	AQLNFDDHL
1987	GCCCAAGCTGTGCTGATTCAGGAGGCT	AQAVLIQEA
1988	GCCCAAAGGCCTCCGCGGGCTACTGAT	AQRPPRATD
1989	GCCCAAGTGACGGGTACGACTTTTTTT	AQVTGTTFF
1990	GCCCAAATTTTGGCGACTAATACGACT	AQILATNTT
1991	GCCCAAACGGATCATGTGCTTTATGCG	AQTDHVLYA
1992	GCCCAATTTGGTTATACGACGCCTTTG	AQFGYTTPL
1993	GCCCAAAGGACTAAGACGGGTGTGAGT	AQRTKTGVS
1994	GCCCAAGCGAAGACTCTTATTTCTACG	AQAKTLIST
1995	GCCCAAGCGATTGATATTTGGGTTTCT	AQAIDIWVS
1996	GCCCAACATCGGAATGGTTCTTATGCT	AQHRNGSYA
1997	GCCCAATATGGGACTTCTGGGAGTTCT	AQYGTSGSS
1998	GCCCAAGTGCCGCCTTTTGATCTTAGT	AQVPPFDLS
1999	GCCCAATCTCATCTTGTTATTGAGCAT	AQSHLVIEH
[truncated: 33,269 more rows]
